# Supplementary material for: Birth season shapes the infant metabolome and development in Tanzania: a secondary explorative analysis of the early life interventions for childhood growth and development in Tanzania (ELICIT) trial
Source: Nat Commun. 2025 Dec 13;16:11469. doi: 10.1038/s41467-025-66268-9 (PMC12749142; doi:10.1038/s41467-025-66268-9)
Supplement: Supplementary file 3 — Supplementary Data [file 41467_2025_66268_MOESM3_ESM.xlsx]

## Sheet: 1
Supplementary Data 1: Baseline characteristics of the cohort by intervention arm and birth season.
	Placebo Arm				Nicotinamide Arm
Birth Season	Sep-Nov	Dec-Feb	Mar-May	Jun-Aug	Sep-Nov	Dec-Feb	Mar-May	Jun-Aug
Total individuals	43	116	83	55	42	114	87	55
Samples (n)
Plasma
12 month	22	81	61	35	22	74	68	35
18 month	22	80	61	36	22	74	68	34
Urine
6 month	39	112	75	52	40	105	80	51
12 month	39	104	70	48	39	101	77	50
18 month	36	105	71	44	38	102	79	47
Breastmilk B vitamins
1 month	39	115	82	52	41	112	86	55
5 month	41	116	82	53	40	108	85	53
Breastmilk metabolome and HMOs
1 month	4	14	24	12	3	6	29	10
5 month	4	14	24	12	3	6	29	10
Socidodemographics
Females	18 (41.86)	63 (54.31)	40 (48.19)	19 (34.55)	23 (54.76)	53 (46.49)	39 (44.83)	30 (54.55)
Firstborn child	36 (83.72)	92 (79.31)	63 (75.9)	44 (80)	33 (78.57)	103 (90.35)	66 (75.86)	48 (87.27)
Number of children	4 ± 2.71	3.97 ± 2.69	3.8 ± 2.44	3.83 ± 2.53	4.02 ± 2.22	4.14 ± 2.29	3.8 ± 2.51	3.89 ± 2.16
Hospital birth	20 (46.51)	62 (53.45)	55 (66.27)	30 (54.55)	20 (47.62)	50 (43.86)	47 (54.02)	28 (50.91)
Maternal age	27.26 ± 7.25	27.81 ± 7.23	27.37 ± 7.05	28.36 ± 6.97	27.71 ± 6.12	27.39 ± 5.66	27.76 ± 6.58	28.11 ± 6.13
Mothers with >= 7 years education	32 (74.42)	93 (80.17)	68 (81.93)	43 (78.18)	29 (69.05)	79 (69.3)	67 (77.01)	43 (78.18)
Monthly income (/1,000 Tanzanian shillings)	50.66 ± 77.88	46.9 ± 43.48	52.78 ± 69.52	54.81 ± 85.46	60.08 ± 62.72	48.12 ± 40.44	40.12 ± 46.63	52.73 ± 49.09
Risk factors
Exclusive breastfeeding in the first month	42 (97.67)	116 (100)	83 (100)	54 (98.18)	41 (97.62)	113 (99.12)	86 (98.85)	55 (100)
Routine treatment of drinking water	4 (9.3)	19 (16.38)	14 (16.87)	4 (7.27)	6 (14.29)	19 (16.67)	5 (5.75)	6 (10.91)
Drinking water > 10 minutes from home	32 (74.42)	98 (84.48)	69 (83.13)	43 (78.18)	35 (83.33)	100 (87.72)	64 (73.56)	44 (80)
Crowding	9 (20.93)	17 (14.66)	19 (22.89)	9 (16.36)	10 (23.81)	18 (15.79)	17 (19.54)	15 (27.27)
Water and sanitation, Assets, Maternal education, and household Income index score (median, interquartile range)	0.30, 0.14	0.33, 0.18	0.31, 0.14	0.36, 0.18	0.33, 0.16	0.30, 0.17	0.30, 0.16	0.30, 0.16
Household assets
Mattress	25 (58.14)	69 (59.48)	50 (60.24)	39 (70.91)	20 (47.62)	56 (49.12)	45 (51.72)	37 (67.27)
Table	18 (41.86)	56 (48.28)	38 (45.78)	32 (58.18)	19 (45.24)	37 (32.46)	28 (32.18)	27 (49.09)
Bench	39 (90.7)	102 (87.93)	73 (87.95)	49 (89.09)	37 (88.1)	94 (82.46)	65 (74.71)	46 (83.64)
Separate kitchen	27 (62.79)	67 (57.76)	59 (71.08)	38 (69.09)	28 (66.67)	66 (57.89)	53 (60.92)	37 (67.27)
Refrigerator	0 (0)	0 (0)	1 (1.2)	1 (1.82)	0 (0)	0 (0)	0 (0)	0 (0)
Television	3 (6.98)	5 (4.31)	5 (6.02)	6 (10.91)	7 (16.67)	9 (7.89)	4 (4.6)	4 (7.27)
Mobile phone	32 (74.42)	94 (81.03)	71 (85.54)	47 (85.45)	36 (85.71)	84 (73.68)	73 (83.91)	49 (89.09)
Family bank account	3 (6.98)	9 (7.76)	6 (7.23)	3 (5.45)	2 (4.76)	3 (2.63)	1 (1.15)	3 (5.45)
Anthropometry
Enrollment weight-for-age z-score	-0.76 ± 1	-0.72 ± 0.93	-0.51 ± 0.98	-0.28 ± 0.93	-0.65 ± 0.97	-0.78 ± 1.08	-0.55 ± 0.9	-0.4 ± 1.02
Enrollment length-for-age z-score	-0.58 ± 1.14	-0.66 ± 0.96	-0.85 ± 1.00	-0.84 ± 0.87	-0.59 ± 0.98	-0.73 ± 1.06	-0.85 ± 1.02	-0.84 ± 1.14
Enrollment head-circumference-for-age z-score	0.03 ± 1.18	-0.12 ± 0.96	-0.06 ± 1.09	0 ± 0.92	0.22 ± 1.14	-0.06 ± 1.03	0.06 ± 0.89	0.26 ± 0.91

## Sheet: 2
Supplementary Data 2: Plasma metabolites at 12 and 18 months follow significant cosine distribution across 12 month period based upon month of birth.
		12 Month								18 Month
Seasonal Pattern	Plasma Metabolite	Peak Phase (Days)	Peak Phase (Month)	Amplitude (uM)	p	q	p Covariate adjusted	q Covariate adjusted		Peak Phase (Days)	Peak Phase (Month)	Amplitude (uM)	p	q	p Covariate adjusted	q Covariate adjusted
Birth	Choline	81.1956	Nov	-12.4818	4.04584e-08	2.06742e-05	9.26227e-08	4.73302e-05		73.4206	Nov	11.7031	5.84614e-09	2.94061e-06	2.237e-08	1.12297e-05
Sampling	PC.ae.C42.2	205.95	Mar	0.183139	0.00604729	0.193135	0.00668588	0.225482		395	Sep	0.060502	8.3565e-05	0.0210166	4.27059e-05	0.0107192
	Hypoxanthine									185.174	Mar	16.0232	0.000377646	0.047908	0.000252138	0.0421912
Sampling	TG.20.0_34.1.	185.369	Mar	0.499108	0.00302204	0.171585	0.00124414	0.107944		2.39986e-07	Sep	0.41067	0.000476222	0.047908	0.000490427	0.0615486
	Xanthine									141.185	Jan	1.26935	0.000415553	0.047908	0.00079883	0.0802026
	TG.16.0_38.1.									4.59449e-05	Sep	0.192031	0.00172972	0.124292	0.00149795	0.125329
	C18.2									100.498	Dec	0.0688267	0.00164686	0.124292	0.00328408	0.206076
	CE.18.1.									344.509	Aug	48.6171	0.00352067	0.191392	0.00327674	0.206076
Sampling	PC.ae.C42.3	182.287	Mar	0.201234	0.0397531	0.519552	0.0275298	0.428542		395	Sep	0.0472651	0.00803527	0.269449	0.00701683	0.302982
Birth	C18.1	126.706	Jan	0.0276117	0.0497554	0.552717	0.0889588	0.6685		92.3334	Dec	0.0359818	0.00380501	0.191392	0.00674151	0.302982
	HexCer.d18.1.22.0.									129.052	Jan	-0.319472	0.00783456	0.269449	0.0072426	0.302982
	Indole									140.136	Jan	72.8335	0.00440937	0.201629	0.00584192	0.302982
	lysoPC.a.C16.0									82.5825	Nov	12.4471	0.0114462	0.338672	0.0145807	0.563041
	HexCer.d18.1.16.0.									113.397	Dec	0.222734	0.00799901	0.269449	0.0159865	0.57323
Sampling	PC.ae.C40.2	220.187	Apr	0.32618	0.0457299	0.53109	0.0447821	0.532178		117.999	Dec	0.0517972	0.0463753	0.863956	0.0229166	0.662067
	HCys									13.9428	Sep	2.44715	0.0194995	0.510912	0.0231303	0.662067
	Cer.d18.1.18.1.									341.746	Aug	0.00482743	0.00260984	0.164094	0.0270951	0.680087
Birth	Cer.d18.2.14.0.	58.9919	Oct	0.00551624	0.000182139	0.0445429	0.000172648	0.0294077		395	Sep	0.00280032	0.0394201	0.793132	0.029246	0.685534
Birth	TMAO	152.874	Jan	2.66313	0.00198494	0.1449	0.00147161	0.107944		151.914	Jan	2.2521	0.00800815	0.269449	0.0300433	0.685534
	lysoPC.a.C18.0									96.8101	Dec	4.01119	0.0203146	0.510912	0.0357231	0.779695
	Creatinine									300.053	Jun	2.35326	0.0154623	0.432084	0.0389573	0.814857
Sampling	FA.20.2.	205.504	Mar	0.626294	0.0371534	0.519552	0.0366753	0.506516		178.807	Feb	0.587428	0.0234856	0.562535	0.0437286	0.861002
	Met.SO	194.066	Mar	1.86814	0.000261504	0.0445429	0.000119734	0.0294077
Birth	EPA	175.015	Feb	0.0636353	0.00088552	0.0905001	0.00119427	0.107944		117.999	Dec	0.0517972	0.0421791	0.798364	0.324237	0.999768
Birth	Hex2Cer.d18.1.18.0.	129.022	Jan	0.0357744	0.00070386	0.0899182	0.00147869	0.107944		177.394	Feb	0.0146413	0.0377368	0.790901	0.0759694	0.977862
	Asp	168.788	Feb	6.74586	0.0132084	0.292656	0.00685702	0.225482
	CE.14.0.	277.925	Jun	3.87278	0.00490702	0.193135	0.00529991	0.225482
	Cer.d18.1.24.0.	308.267	Jul	-0.186156	0.00297822	0.171585	0.00594822	0.225482
	HexCer.d18.1.18.0.	113.1	Dec	0.066568	0.00174648	0.1449	0.00615377	0.225482
	lysoPC.a.C24.0	244.555	May	0.145745	0.00594286	0.193135	0.00465934	0.225482
	OH.GlutAcid	166.469	Feb	0.194083	0.00534556	0.193135	0.0076807	0.225482
	PC.aa.C42.1	201.88	Mar	0.0989198	0.00863624	0.238396	0.0079426	0.225482
	PC.aa.C42.2	228.494	Apr	0.105115	0.00582924	0.193135	0.00533267	0.225482
	ProBetaine	368.081	Sep	1.31716	0.00933059	0.238396	0.00516863	0.225482
	TG.18.0_36.2.	56.751	Oct	-3.64692	0.00411693	0.193135	0.00756695	0.225482
	HexCer.d16.1.22.0.	247.109	May	0.0568439	0.00594098	0.193135	0.0109182	0.293642
	CE.15.0.	300.256	Jun	-0.43316	0.0093181	0.238396	0.0164109	0.302987
	Cer.d18.2.23.0.	1.53545e-05	Sep	0.00756828	0.0153293	0.304087	0.0171403	0.302987
	GABA	86.8732	Nov	-0.149485	0.0155076	0.304087	0.0153562	0.302987
Birth	Glu	150.472	Jan	36.8193	0.0137451	0.292656	0.0132739	0.302987		112.006	Dec	36.4226	0.0249732	0.570979	0.0643219	0.962167
	lysoPC.a.C26.0	215.292	Apr	0.215328	0.0124517	0.289219	0.017195	0.302987
	PC.aa.C36.0	183.28	Mar	0.474519	0.0229906	0.38356	0.0139253	0.302987
	PC.aa.C40.2	196.196	Mar	0.355132	0.0160672	0.304087	0.0142737	0.302987
	PC.aa.C40.3	203.382	Mar	0.288896	0.0123683	0.289219	0.013058	0.302987
	PC.aa.C42.6	218.593	Apr	0.0651682	0.0077722	0.233623	0.012447	0.302987
	TG.20.2_34.3.	312.34	Jul	-0.0876188	0.0217272	0.382847	0.0171859	0.302987
	PC.ae.C40.1	197.908	Mar	0.255643	0.0212938	0.382847	0.0234541	0.399502
	PC.ae.C42.1	202.8	Mar	0.211541	0.0246546	0.38356	0.0276749	0.428542
	PC.ae.C44.3	182.753	Mar	-0.097269	0.0478928	0.54385	0.0297258	0.446761
	PC.aa.C42.0	199.023	Mar	0.10164	0.0381036	0.519552	0.0328271	0.479275
	PC.aa.C36.2	0.688978	Sep	14.984	0.02477	0.38356	0.0440872	0.532178
	PC.ae.C30.2	215.616	Apr	0.039884	0.0344757	0.503345	0.0400503	0.532178
	SM.C26.1	187.245	Mar	0.0300134	0.03124	0.469519	0.0435282	0.532178
	X5.AVA	112.454	Dec	0.0441278	0.0416862	0.519552	0.0420063	0.532178
	CDCA									298.442	Jun	-0.570054	0.0112606	0.338672	0.333166	0.999768
	Cer.d16.1.23.0.	0.000155645	Sep	0.00689329	0.0241802	0.38356	0.0547666	0.570899
	Cer.d16.1.24.0.	3.50137e-06	Sep	0.0117752	0.044685	0.53109	0.083234	0.655223
	Cer.d18.2.18.0.	109.078	Dec	-0.00556505	0.0392365	0.519552	0.0846276	0.655223
	Gln	45.7078	Oct	-53.1558	0.0410324	0.519552	0.0507236	0.551484
	Hex2Cer.d18.1.14.0.									138.963	Jan	0.093034	0.0338529	0.740349	0.0859188	0.999768
	lysoPC.a.C26.1	232.535	Apr	0.062529	0.0448099	0.53109	0.0500013	0.551484

## Sheet: 3
Supplementary Data 3: Urinary metabolic features at 6, 12 and 18 months follow significant cosine distribution based upon month of birth.
		6 Month								12 Month								18 Month
Urine Metabolite	Seasonal pattern	Peak Phase (Days)	Peak Phase (Month)	Amplitude ͨ	p	q	p Covariate adjusted	q Covariate adjusted		Peak Phase (Days)	Peak Phase (Month)	Amplitude ͨ	p	q	p Covariate adjusted	q Covariate adjusted		Peak Phase (Days)	Peak Phase (Month)	Amplitude ͨ	p	q	p Covariate adjusted	q Covariate adjusted
Valine	Sampling	126.187	Jan	9.30343e+08	0.00381415	0.0310144	0.20996	0.390907		0.000336017	Sep	1.62628e+09	1.63247e-06	5.38716e-05	1.59373e-05	0.000525932		312.147	Jul	2.23675e+09	0.0139623	0.460756	0.0262241	0.865395
Pantothenate	Sampling	164.28	Feb	3.78217e+09	0.000638901	0.017915	0.00043871	0.0144774		1.9451e-07	Sep	2.49599e+09	0.000424389	0.00700241	0.000542317	0.00894824
Glutamine										60.2971	Oct	-6.90974e+09	0.00562745	0.0543082	0.415582	0.815036
Fumarate										340.656	Aug	2.15911e+09	0.00658281	0.0543082	0.254685	0.646507
Choline										5.04124	Sep	3.13464e+10	0.0092318	0.0609299	0.00788324	0.0794047
Taurine										343.346	Aug	1.74024e+09	0.0128188	0.0705036	0.00962481	0.0794047
2-PY										290.962	Jun	8.85933e+08	0.0154004	0.0726021	0.034789	0.164005
Succinate	Sampling	151.532	Jan	3.25302e+10	0.0038328	0.0310144	0.00173795	0.0191175		3.12778e-14	Sep	5.66289e+10	0.0238879	0.0985375	0.0295085	0.162297
Lactose	Sampling	88.6353	Nov	1.52816e+10	0.00108576	0.017915	0.0310651	0.14645		201.309	Mar	1.26305e+10	0.0385938	0.132216	0.0270992	0.162297
Hippurate										269.068	May	-4.46121e+10	0.0400656	0.132216	1	1
Dimethylglycine		387.333	Sep	2.00212e+11	0.00612041	0.0190008	0.00117446	0.0191175
2-FL		80.0445	Nov	3.36551e+09	0.00469915	0.0310144	0.0310144	0.167441
D-galactose		102.562	Dec	3.59546e+10	0.00672012	0.0369606	0.0369606	0.0669309
NMND		325.672	Jul	1.01741e+09	0.0168501	0.0777383	0.0777383	0.167441
Alanine		129.994	Jan	6.04761e+10	0.0188456	0.0777383	0.0777383	0.167441
Betaine		8.08021	Sep	1.73922e+11	0.0264003	0.096801	0.096801	0.126317
3-FL		395	Sep	4.6644e+09	0.0295558	0.0975343	0.0975343	0.14645

## Sheet: 4
Supplementary Data 4: VIP scores of PLS-DA models classifying into birth season
		Birth season
		Sep-Nov vs Mar-May			Dec-Feb vs Jun-Aug
Metabolite	Source	6 Months	12 Months	18 Months	6 Months	12 Months	18 Months
Pantothenate	Urine	0.80547	0.28398		0.938443	0.757103
Dimethylglycine	Urine	1.39805			1.24071
Lactose	Urine	1.11805	0.459605		1.03046	1.26469
Valine	Urine	0.114886	1.15429	0.786309	1.36622	0.551505	0.00598989
Succinate	Urine	0.604047	0.119365		1.32499	1.40102
2-FL	Urine	1.28615			1.05331
D-galactose	Urine	0.902803			0.991061
NMND	Urine	1.02645			0.595388
Alanine	Urine	0.247345			0.878278
Betaine	Urine	1.29753			0.50974
3-FL	Urine	1.22515			0.646997
Choline	Plasma		1.08667	0.325735		1.25057	0.481718
Cer.d18.2.14.0.	Plasma		0.0575333	0.0647914		1.24226	0.242298
Met.SO	Plasma		1.74968			0.392029
Hex2Cer.d18.1.18.0.	Plasma		0.424198	0.238971		1.96898	1.6541
EPA	Plasma		0.872333	0.218508		0.878653	0.595491
HexCer.d18.1.18.0.	Plasma		0.457569			0.848167
TMAO	Plasma		1.33406	1.25935		1.05458	0.283144
TG.20.0_34.1.	Plasma		1.37251	1.58342		0.139655	1.42567
PC.ae.C42.2	Plasma		1.77239	1.8576		0.475607	0.492367
Glutamine	Urine		0.877575			0.308272
Fumarate	Urine		1.01719			0.835904
Choline	Urine		0.257241			1.01085
Taurine	Urine		1.55214			0.628772
2-PY	Urine		0.614457			1.43966
Hippurate	Urine		0.709281			0.538345
Hypoxanthine	Plasma			0.802488			1.41841
Xanthine	Plasma			0.632575			1.5548
C18.2	Plasma			1.17806			1.18112
TG.16.0_38.1.	Plasma			1.09122			0.662616

## Sheet: 5
Supplementary Data 5: Metabolite abundance and concentration by birth season.
			Birth season
Metabolite	Sampling age (Months)	Source	Sep-Nov	Dec-Feb	Mar-May	Jun-Aug
Pantothenate	6	Urine	5.81e+10 ± 7.48e+09	6.16e+10 ± 8.36e+09	6.07e+10 ± 8.00e+09	5.76e+10 ± 7.75e+09
Dimethylglycine	6	Urine	1.09e+12 ± 7.30e+11	8.14e+11 ± 3.54e+11	8.03e+11 ± 3.84e+11	1.03e+12 ± 6.37e+11
Lactose	6	Urine	1.28e+11 ± 4.03e+10	1.35e+11 ± 5.38e+10	1.10e+11 ± 3.32e+10	1.13e+11 ± 3.24e+10
Valine	6	Urine	3.34e+10 ± 5.69e+09	3.56e+10 ± 1.20e+10	3.28e+10 ± 6.32e+09	2.91e+10 ± 7.93e+09
Succinate	6	Urine	1.85e+11 ± 8.00e+10	2.49e+11 ± 1.21e+11	2.05e+11 ± 1.05e+11	1.88e+11 ± 7.73e+10
2-FL	6	Urine	5.21e+10 ± 2.16e+10	5.11e+10 ± 3.12e+10	4.09e+10 ± 2.15e+10	3.93e+10 ± 1.66e+10
D-galactose	6	Urine	4.64e+11 ± 1.36e+11	4.65e+11 ± 1.39e+11	4.17e+11 ± 1.09e+11	4.08e+11 ± 1.01e+11
NMND	6	Urine	6.30e+09 ± 3.34e+09	4.85e+09 ± 2.90e+09	5.04e+09 ± 2.64e+09	5.43e+09 ± 2.77e+09
Alanine	6	Urine	6.80e+11 ± 2.04e+11	7.03e+11 ± 2.53e+11	6.54e+11 ± 2.17e+11	6.11e+11 ± 2.03e+11
Betaine	6	Urine	1.43e+12 ± 5.73e+11	1.20e+12 ± 4.81e+11	1.17e+12 ± 4.26e+11	1.28e+12 ± 5.31e+11
3-FL	6	Urine	6.01e+10 ± 2.54e+10	6.07e+10 ± 3.16e+10	4.97e+10 ± 1.69e+10	5.29e+10 ± 1.97e+10
Choline	12	Plasma	18.68 ± 9.42	24.6 ± 8.34	20.06 ± 5.4	25.41 ± 10.29
Cer.d18.2.14.0.	12	Plasma	0.01 ± 0	0.01 ± 0.01	0.01 ± 0	0.01 ± 0.01
Met.SO	12	Plasma	2.26 ± 0.99	5.86 ± 4.9	6.06 ± 4.02	5.32 ± 2.47
Hex2Cer.d18.1.18.0.	12	Plasma	0.12 ± 0.04	0.16 ± 0.06	0.13 ± 0.05	0.12 ± 0.03
EPA	12	Plasma	0.19 ± 0.1	0.29 ± 0.12	0.28 ± 0.15	0.2 ± 0.07
HexCer.d18.1.18.0.	12	Plasma	0.12 ± 0.03	0.18 ± 0.08	0.16 ± 0.1	0.17 ± 0.1
TMAO	12	Plasma	2.61 ± 3.3	7.07 ± 5.26	6.57 ± 5.54	5.28 ± 2.97
TG.20.0_34.1.	12	Plasma	0.86 ± 0.7	1.87 ± 1.34	2.07 ± 1.28	1.84 ± 1.16
PC.ae.C42.2	12	Plasma	0.4 ± 0.21	0.82 ± 0.52	0.85 ± 0.43	0.89 ± 0.34
Valine	12	Urine	3.77e+10 ± 7.58e+09	3.34e+10 ± 6.68e+09	3.19e+10 ± 6.70e+09	3.11e+10 ± 7.01e+09
Pantothenate	12	Urine	5.84e+10 ± 7.57e+09	5.41e+10 ± 6.32e+09	5.46e+10 ± 5.34e+09	5.57e+10 ± 7.68e+09
Glutamine	12	Urine	1.39e+11 ± 2.70e+10	1.27e+11 ± 1.97e+10	1.21e+11 ± 1.43e+10	1.30e+11 ± 2.45e+10
Fumarate	12	Urine	1.37e+10 ± 5.46e+09	1.00e+10 ± 4.69e+09	1.07e+10 ± 5.86e+09	1.11e+10 ± 6.16e+09
Choline	12	Urine	3.57e+11 ± 1.27e+11	3.02e+11 ± 8.03e+10	2.99e+11 ± 8.77e+10	3.21e+11 ± 7.29e+10
Taurine	12	Urine	3.41e+10 ± 1.60e+10	2.87e+10 ± 1.21e+10	2.51e+10 ± 1.24e+10	2.78e+10 ± 1.24e+10
2-PY	12	Urine	6.80e+09 ± 3.33e+09	5.78e+09 ± 2.10e+09	6.67e+09 ± 2.39e+09	7.11e+09 ± 3.47e+09
Succinate	12	Urine	2.37e+11 ± 3.57e+11	1.62e+11 ± 5.98e+10	1.95e+11 ± 1.04e+11	2.45e+11 ± 3.11e+11
Lactose	12	Urine	8.73e+10 ± 4.07e+10	1.04e+11 ± 4.56e+10	1.07e+11 ± 5.72e+10	9.48e+10 ± 3.76e+10
Hippurate	12	Urine	1.01e+11 ± 7.87e+10	1.61e+11 ± 1.75e+11	1.78e+11 ± 2.14e+11	2.06e+11 ± 1.97e+11
Choline	18	Plasma	17.72 ± 11.09	20.2 ± 6.2	15.54 ± 5.05	20.5 ± 10.55
PC.ae.C42.2	18	Plasma	0.32 ± 0.16	0.26 ± 0.1	0.21 ± 0.05	0.28 ± 0.16
Hypoxanthine	18	Plasma	45.15 ± 28.13	59.2 ± 38.23	63.72 ± 41.74	39.07 ± 21.23
Xanthine	18	Plasma	4.64 ± 1.72	5.69 ± 2.38	5.1 ± 2.41	4.34 ± 1.43
TG.20.0_34.1.	18	Plasma	1.19 ± 1.31	0.61 ± 0.61	0.52 ± 0.35	0.93 ± 0.9
C18.2	18	Plasma	0.19 ± 0.14	0.2 ± 0.13	0.12 ± 0.07	0.14 ± 0.07
TG.16.0_38.1.	18	Plasma	0.74 ± 0.65	0.44 ± 0.4	0.47 ± 0.32	0.6 ± 0.45
TMAO	18	Plasma	3.38 ± 3.25	7.29 ± 4.75	7.35 ± 5.38	6.74 ± 5.07
Hex2Cer.d18.1.18.0.	18	Plasma	0.12 ± 0.03	0.14 ± 0.05	0.13 ± 0.05	0.1 ± 0.03
Cer.d18.2.14.0.	18	Plasma	0.01 ± 0	0.01 ± 0.01	0.01 ± 0	0.01 ± 0.01
EPA	18	Plasma	0.22 ± 0.15	0.25 ± 0.1	0.21 ± 0.1	0.2 ± 0.12
Valine	18	Urine	3.15e+10 ± 7.65e+09	3.15e+10 ± 7.65e+09	3.15e+10 ± 7.65e+09	3.15e+10 ± 7.65e+09

## Sheet: 6
Supplementary Data 6: Sex-differences in the seasonal patterns of plasma and urinary metabolites at 6-18 months.
			Males						Females
Sampling time (Months)	Metabolite	Source	Peak Phase (Days)	Peak Phase (Month)	Amplitude ͨ	p	q		Peak Phase (Days)	Peak Phase (Month)	Amplitude ͨ	p	q
6	Valine	Urine	224.837	Apr	2.15249e+09	0.0102592	0.067711		113.979	Dec	4.96719e+09	0.046816	0.835085
6	Succinate	Urine	137.095	Jan	4.90203e+10	0.000690919	0.0158934
6	Pantothenate	Urine	174.649	Feb	3.90805e+09	0.000963237	0.0158934
6	Lactose	Urine	81.017	Nov	2.00292e+10	0.00292731	0.0322005
6	Scylloinositol	Urine	331.257	Jul	-4.8778e+10	0.00638951	0.0527135
6	NMND	Urine	274.035	Jun	1.09806e+10	0.0210682	0.0989984
6	D.galactose	Urine	106.891	Dec	4.41595e+10	0.0213298	0.0989984
6	2-FL	Urine	68.7472	Nov	1.0711e+09	0.0239996	0.0989984
6	a.Hydroxyisobutyrate	Urine	206.437	Mar	-7.50611e+09	0.0282905	0.103732
6	Dimethylglycine	Urine	385.329	Sep	2.08407e+11	0.0375242	0.12383
6	X2.PY	Urine	3.80806e-09	Sep	7.39397e+08	0.0486476	0.143119
12	Choline	Plasma	395	Sep	6.50055	0.000231706	0.0793441		108.902	Dec	9.95481	0.00563984	0.999986
12	TG.17.1_38.7.	Plasma							313.61	Jul	0.010885	0.00630978	0.999986
12	Met.SO	Plasma	215.629	Apr	1.60543	0.0394689	0.26193		182.768	Mar	2.37728	0.00869827	0.999986
12	HexCer.d16.1.22.0.	Plasma							252.41	May	0.0971496	0.00893657	0.999986
12	Hex2Cer.d18.1.18.0.	Plasma							135.743	Jan	0.0443924	0.0120784	0.999986
12	C3	Plasma							7.12233e-06	Sep	0.238171	0.0125443	0.999986
12	EPA	Plasma							216.279	Apr	0.0831647	0.0225786	0.999986
12	PC.aa.C42.6	Plasma							198.5	Mar	0.0965557	0.0264959	0.999986
12	PC.aa.C42.0	Plasma							158.039	Feb	0.186045	0.0269822	0.999986
12	PC.aa.C42.1	Plasma							184.051	Mar	0.14888	0.0291851	0.999986
12	TG.20.0_34.1.	Plasma							221.491	Apr	0.912795	0.0306735	0.999986
12	ProBetaine	Plasma							2.69491e-05	Sep	1.51314	0.030757	0.999986
12	PC.ae.C42.2	Plasma							189.406	Mar	0.267243	0.0316635	0.999986
12	C3.1	Plasma							312.191	Jul	-0.00931444	0.0322439	0.999986
12	PC.aa.C42.2	Plasma							205.159	Mar	0.131381	0.0372402	0.999986
12	HexCer.d18.1.18.0.	Plasma							111.429	Dec	0.098321	0.0393837	0.999986
12	PC.aa.C40.2	Plasma							177.208	Feb	0.557832	0.0409294	0.999986
12	lysoPC.a.C16.1	Plasma							134.403	Jan	0.284395	0.0451512	0.999986
12	TG.22.6_34.2.	Plasma							313.137	Jul	-0.557224	0.0452348	0.999986
12	FA.20.3.	Plasma							202.003	Mar	0.531381	0.0468436	0.999986
12	PC.ae.C44.3	Plasma							178.053	Feb	0.167362	0.0482065	0.999986
12	TG.16.0_35.3.	Plasma	4.017e-10	Sep	0.488542	0.000310544	0.0793441
12	Cer.d18.2.14.0.	Plasma	394.997	Sep	0.00415356	0.000517369	0.0881252
12	TMAO	Plasma	167.794	Feb	3.34157	0.00126616	0.1349
12	TG.17.1_34.2.	Plasma	8.35278e-05	Sep	0.419055	0.00131996	0.1349
12	Cer.d18.1.24.0.	Plasma	2.67474e-06	Sep	0.204	0.00183223	0.156045
12	Cer.d16.1.23.0.	Plasma	5.78474e-05	Sep	0.0109104	0.00215497	0.157313
12	CE.15.0.	Plasma	303.032	Jul	-0.585875	0.0044661	0.249962
12	TG.17.1_34.1.	Plasma	4.09433e-05	Sep	0.651787	0.00457405	0.249962
12	TG.18.1_35.3.	Plasma	13.1713	Sep	-0.394518	0.00545311	0.249962
12	TG.17.0_34.2.	Plasma	360.109	Aug	0.602226	0.00551824	0.249962
12	TG.17.1_36.3.	Plasma	15.8602	Sep	0.321724	0.0067419	0.249962
12	PC.aa.C36.2	Plasma	7.50872	Sep	23.9549	0.0071076	0.249962
12	TG.18.0_30.1.	Plasma	62.9726	Nov	0.90497	0.00727414	0.249962
12	TG.18.0_36.2.	Plasma	46.7937	Oct	-4.09855	0.00819812	0.249962
12	CE.14.0.	Plasma	285.99	Jun	4.93665	0.0084134	0.249962
12	Cer.d16.1.24.0.	Plasma	1.44098e-07	Sep	0.0190556	0.00852649	0.249962
12	TG.20.3_32.1.	Plasma	21.8456	Sep	0.262668	0.0091984	0.249962
12	TG.17.0_36.3.	Plasma	3.4974	Sep	-0.725492	0.0097637	0.249962
12	TG.20.3_34.1.	Plasma	7.48637	Sep	0.563797	0.0103916	0.249962
12	Hex3Cer.d18.1.18.0.	Plasma	290.412	Jun	-0.0730312	0.0104337	0.249962
12	lysoPC.a.C17.0	Plasma	2.45064e-06	Sep	0.320758	0.0107616	0.249962
12	C5.1.DC	Plasma	255.064	May	0.0243641	0.0118206	0.25693
12	TG.17.0_34.3.	Plasma	331.5	Jul	-0.109604	0.0124167	0.25693
12	TG.18.1_28.1.	Plasma	56.857	Oct	1.66035	0.0125699	0.25693
12	TG.16.0_38.7.	Plasma	34.9902	Oct	0.0693529	0.0159432	0.261203
12	TCDCA	Plasma	94.4765	Dec	-0.551005	0.0160271	0.261203
12	Cer.d18.2.24.0.	Plasma	312.49	Jul	-0.029282	0.0168033	0.261203
12	TG.16.1_34.1.	Plasma	9.0478e-05	Sep	2.75421	0.0169438	0.261203
12	TG.18.1_30.1.	Plasma	69.1053	Nov	6.129	0.0173456	0.261203
12	DG.16.1_18.2.	Plasma	32.1084	Oct	-0.134148	0.017903	0.261203
12	TG.16.1_34.2.	Plasma	19.5153	Sep	2.26622	0.0181664	0.261203
12	TG.18.2_35.1.	Plasma	2.10991	Sep	-0.933994	0.0183676	0.261203
12	TG.20.4_32.1.	Plasma	54.5447	Oct	0.457863	0.0190371	0.261203
12	TG.17.0_34.1.	Plasma	366.784	Sep	0.749619	0.0196911	0.261203
12	HexCer.d18.1.18.1.	Plasma	360.855	Aug	0.00605944	0.0200949	0.261203
12	TG.20.2_34.3.	Plasma	4.58057	Sep	0.111888	0.0201642	0.261203
12	TG.14.0_36.1.	Plasma	47.2109	Oct	1.44177	0.0209394	0.261203
12	DG.16.0_18.2.	Plasma	43.2107	Oct	0.78497	0.0211523	0.261203
12	Cer.d18.2.23.0.	Plasma	1.71206e-05	Sep	0.0112157	0.0212343	0.261203
12	TG.18.2_33.1.	Plasma	3.11732	Sep	-1.11982	0.0215478	0.261203
12	Cer.d18.1.23.0.	Plasma	1.20761e-06	Sep	0.0436022	0.0236221	0.261203
12	TG.18.1_35.2.	Plasma	342.181	Aug	1.34329	0.0237308	0.261203
12	TG.18.1_34.1.	Plasma	0.00016125	Sep	31.5888	0.0238345	0.261203
12	TG.18.1_32.0.	Plasma	1.63396	Sep	9.5381	0.02397	0.261203
12	TG.20.3_34.2.	Plasma	17.0354	Sep	0.524737	0.0247314	0.261203
12	Cer.d18.2.22.0.	Plasma	322.155	Jul	0.0118115	0.0251763	0.261203
12	TG.20.3_32.0.	Plasma	6.66967	Sep	0.197633	0.0260623	0.261203
12	TG.18.2_35.2.	Plasma	23.7379	Sep	1.06216	0.026615	0.261203
12	TG.18.1_34.2.	Plasma	41.5321	Oct	30.3961	0.0271162	0.261203
12	TG.16.0_34.2.	Plasma	24.7684	Sep	12.6996	0.028078	0.261203
12	PC.ae.C36.3	Plasma	6.43091e-06	Sep	0.420114	0.0287188	0.261203
12	TG.16.0_34.3.	Plasma	15.1802	Sep	2.52409	0.0290111	0.261203
12	TG.18.0_32.1.	Plasma	51.7996	Oct	1.2646	0.0291386	0.261203
12	TG.18.2_33.0.	Plasma	9.27322	Sep	-0.60631	0.0297512	0.261203
12	TG.16.0_38.5.	Plasma	17.5781	Sep	0.581678	0.0298599	0.261203
12	Cer.d16.1.20.0.	Plasma	6.77534	Sep	0.00613912	0.0311736	0.261203
12	TG.16.0_36.3.	Plasma	34.4238	Oct	29.0735	0.0315242	0.261203
12	TG.14.0_36.2.	Plasma	54.9896	Oct	5.01371	0.0316475	0.261203
12	TG.16.0_28.1.	Plasma	46.4893	Oct	0.869873	0.0322489	0.261203
12	TG.16.0_35.1.	Plasma	362.858	Aug	0.899615	0.0323832	0.261203
12	Hex2Cer.d18.1.14.0.	Plasma	104.502	Dec	0.251545	0.0323873	0.261203
12	TG.20.0_32.3.	Plasma	49.23	Oct	0.111385	0.0338777	0.261203
12	TG.16.0_34.1.	Plasma	0.000129331	Sep	12.1057	0.0339939	0.261203
12	TG.22.5_32.0.	Plasma	5.97092	Sep	0.154143	0.0341428	0.261203
12	TG.16.1_34.0.	Plasma	5.89878e-05	Sep	0.410884	0.0343038	0.261203
12	TG.16.0_36.2.	Plasma	0.000704422	Sep	16.6495	0.0343857	0.261203
12	SM..OH..C22.1	Plasma	313.182	Jul	-0.932804	0.0356767	0.261203
12	TG.18.1_33.0.	Plasma	386.92	Sep	0.9474	0.0359029	0.261203
12	TG.22.5_32.1.	Plasma	1.14844	Sep	0.128012	0.0362049	0.261203
12	TG.16.0_40.6.	Plasma	20.6476	Sep	0.31454	0.0362923	0.261203
12	TG.16.1_36.3.	Plasma	32.3339	Oct	-2.38616	0.0383175	0.26193
12	PC.ae.C36.4	Plasma	2.49679e-05	Sep	1.18513	0.0383867	0.26193
12	PC.aa.C34.2	Plasma	12.2164	Sep	-29.8174	0.0386712	0.26193
12	TG.18.2_34.1.	Plasma	44.3335	Oct	32.0623	0.0387307	0.26193
12	Cer.d16.1.22.0.	Plasma	3.54547	Sep	-0.0183004	0.0390211	0.26193
12	TG.16.1_36.2.	Plasma	0.367255	Sep	1.54536	0.0405409	0.265595
12	TG.14.0_34.0.	Plasma	54.0755	Oct	0.900744	0.0413571	0.267512
12	TG.18.1_30.0.	Plasma	52.3703	Oct	7.18995	0.0425793	0.271975
12	TG.18.1_26.0.	Plasma	78.5513	Nov	3.69696	0.0441272	0.273719
12	TG.16.1_32.2.	Plasma	64.4085	Nov	-1.13237	0.0441919	0.273719
12	TG.16.1_34.3.	Plasma	17.04	Sep	0.31417	0.0444592	0.273719
12	TG.22.4_34.2.	Plasma	51.3275	Oct	0.247914	0.0450938	0.27432
12	TG.18.1_33.2.	Plasma	3.38827	Sep	-0.81188	0.0458527	0.275656
12	TG.18.2_34.0.	Plasma	52.4796	Oct	4.57117	0.0465332	0.276494
12	TG.17.1_34.3.	Plasma	0.000160528	Sep	0.0511408	0.047645	0.278091
12	TG.16.1_33.1.	Plasma	340.934	Aug	0.334665	0.0478905	0.278091
12	2.PY	Urine							275.15	Jun	1.33872e+09	0.00534113	0.176257
12	D.galactose	Urine	156.115	Feb	3.25939e+10	0.00266406	0.0219785		315.308	Jul	3.23871e+10	0.0332888	0.549265
12	Valine	Urine	1.50277e-05	Sep	2.7826e+09	9.68648e-06	0.000319654
12	Pantothenate	Urine	0.00109035	Sep	3.62439e+09	0.000119104	0.00196522
12	Fumarate	Urine	352.581	Aug	3.12145e+09	0.00112156	0.0123372
12	Alanine	Urine	395	Sep	5.98198e+10	0.0185503	0.116835
12	Lactose	Urine	176.044	Feb	1.68821e+10	0.0212427	0.116835
12	Glutamine	Urine	395	Sep	7.96724e+09	0.0325089	0.153256
12	P.Cresol.Sulfate	Urine	234.646	Apr	3.25491e+10	0.0385621	0.159068
18	C18.1	Plasma							92.7257	Dec	0.066792	0.00597311	0.999734
18	CE.18.1.	Plasma							395	Sep	55.5084	0.0163692	0.999734
18	HexCer.d18.1.18.0.	Plasma							69.0793	Nov	0.113468	0.0195829	0.999734
18	Indole	Plasma							135.082	Jan	81.2123	0.0198861	0.999734
18	Hypoxanthine	Plasma	152.715	Jan	19.2222	0.00505829	0.419162		231.061	Apr	24.7422	0.0213142	0.999734
18	Xanthine	Plasma	129.22	Jan	1.31687	0.0184081	0.841752		158.023	Feb	1.26945	0.026661	0.999734
18	Hex2Cer.d18.1.18.0.	Plasma							180.541	Feb	0.0249526	0.0268102	0.999734
18	PC.ae.C42.2	Plasma	373.517	Sep	0.094411	2.68779e-05	0.0067598		92.1058	Dec	0.0815595	0.0276159	0.999734
18	PC.aa.C42.1	Plasma							149.398	Jan	0.0509829	0.0283723	0.999734
18	HexCer.d18.1.16.0.	Plasma							107.629	Dec	0.386117	0.0294038	0.999734
18	DG.16.0_16.1.	Plasma							395	Sep	1.12043	0.0309671	0.999734
18	PC.ae.C42.3	Plasma	358.102	Aug	0.0889185	0.00020453	0.0257197		98.5442	Dec	0.0937894	0.0350056	0.999734
18	PC.ae.C42.5	Plasma							107.918	Dec	0.242246	0.0412846	0.999734
18	PC.ae.C42.4	Plasma							120.783	Dec	0.115637	0.04203	0.999734
18	TG.20.2_34.3.	Plasma							270.175	May	-0.139664	0.0428431	0.999734
18	PC.aa.C42.0	Plasma							141.41	Jan	0.0910987	0.0429432	0.999734
18	TG.17.1_36.4.	Plasma							267.062	May	0.257863	0.0472435	0.999734
18	HexCer.d18.1.22.0.	Plasma							118.693	Dec	0.377498	0.0489101	0.999734
18	Choline	Plasma	89.0133	Nov	-10.2718	1.23641e-08	6.21915e-06
18	TG.20.0_34.1.	Plasma	4.92378e-06	Sep	0.636662	0.000198419	0.0257197
18	TG.16.0_38.1.	Plasma	9.05009e-07	Sep	0.269966	0.000409526	0.0411983
18	PC.ae.C40.2	Plasma	347.156	Aug	0.209725	0.00583327	0.419162
18	Cer.d16.1.23.0.	Plasma	1.0399e-07	Sep	0.0127854	0.00799885	0.502928
18	PC.aa.C42.6	Plasma	4.9823e-07	Sep	0.0481165	0.0100495	0.561653
18	TMAO	Plasma	174.717	Feb	2.71281	0.0155706	0.783203
18	Cer.d18.2.23.0.	Plasma	2.99146e-05	Sep	0.00816639	0.0353656	0.999992
18	PC.ae.C30.2	Plasma	1.82186e-05	Sep	0.00468487	0.0450691	0.999992
18	DG.16.0_18.2.	Plasma	84.6995	Nov	0.835511	0.0466295	0.999992
18	Succinate	Urine	101.915	Dec	3.52313e+10	0.0101052	0.33347

## Sheet: 7
Supplementary Data 7: Cross correlation between 18-month MDAT cognitive function scores and 12-month plasma metabolites
	Language MDAT Scores
12M plasma metabolite	R²	q	Lag (Days)
Methionine sulfoxide	0.182079	0.0238871	0
Hex2Cer(d18:1/18:0)	0.145817	0.0437423	40
Eicosapentaenoic acid	0.223247	0.0163686	40
HexCer(d18:1/18:0)	0.13519	0.0437423	0
Trimethylamine-N-oxide	0.336651	0.00144897	0
TG(20:0_34:1)	0.275055	0.00435761	0
PC ae C42:2	0.338747	0.00144897	10

## Sheet: 8
Supplementary Data 8: Cross correlation between food insecurity at birth and urinary and plasma metabolites at 6, 12 and 18 months that exhibit seasonality.
		6 Month				12 Month				18 Month
Metabolite	Source	R²	q	Lag (Days)	Correlation	R²	q	Lag (Days)	Correlation	R²	q	Lag (Days)	Correlation
Valine	Urine	0.300908	0.00341472	0	0.54855	0.300908	0.00341472	0	0.54855
Lactose	Urine	0.554117	3e-05	-5	0.623421	0.554117	3e-05	-5	0.623421
Succinate	Urine	0.30952	0.00681171	6	0.464645	0.30952	0.00681171	6	0.464645
Betaine	Urine	0.567963	0.000348933	-12	0.470937	0.567963	0.000348933	-12	0.470937
Dimethylglycine	Urine	0.41006	0.00379082	-11	0.452544	0.41006	0.00379082	-11	0.452544
D-Galactose	Urine	0.289637	0.00468336	-1	0.537908	0.289637	0.00468336	-1	0.537908
2-FL	Urine	0.516638	8.97e-05	-5	0.580886	0.516638	8.97e-05	-5	0.580886
3-FL	Urine	0.303024	0.00664173	-5	0.478142	0.303024	0.00664173	-5	0.478142
2-PY	Urine	0.217946	0.020514	-6	0.384731	0.217946	0.020514	-6	0.384731
NMND	Urine	0.414223	0.00358897	-11	0.387266	0.414223	0.00358897	-11	0.387266
Pantothenate	Urine	0.187397	0.0204123	1	0.408675	0.187397	0.0204123	1	0.408675
Glutamate	Plasma	0.284741	0.00502498	2	0.468265	0.284741	0.00502498	2	0.468265
Choline	Plasma	0.157045	0.0485382	-1	0.377262	0.157045	0.0485382	-1	0.377262
Hex2Cer(d18:1/18:0)	Plasma	0.346075	0.00143691	2	0.558836	0.346075	0.00143691	2	0.558836
EPA	Plasma	0.303711	0.00348116	2	0.496995	0.303711	0.00348116	2	0.496995
FA(20:2)	Plasma	0.140634	0.0496001	2	0.352205	0.140634	0.0496001	2	0.352205
Valine	Urine	0.466116	0.000737665	-8	0.524036	0.466116	0.000737665	-8	0.524036
Tyrosine	Urine	0.446451	0.00163634	-10	0.383673	0.446451	0.00163634	-10	0.383673
Succinate	Urine	0.448539	0.00252634	-12	0.440937	0.448539	0.00252634	-12	0.440937
PC.ae.C42:2	Plasma	0.18096	0.0486599	9	0.357371	0.18096	0.0486599	9	0.357371
Pantothenate	Urine	0.568583	0.000313745	-12	0.501366	0.568583	0.000313745	-12	0.501366
Methionine sulfoxide	Plasma	0.221834	0.0294581	8	0.402787	0.221834	0.0294581	8	0.402787
Proline betaine	Plasma	0.301916	0.0124447	-10	0.299822	0.301916	0.0124447	-10	0.299822
5-Aminovaleric acid	Plasma	0.315877	0.00275426	-2	0.546931	0.315877	0.00275426	-2	0.546931
Aspartate	Plasma	0.238984	0.0111787	2	0.45274	0.238984	0.0111787	2	0.45274
Taurine	Urine	0.502332	0.000860416	-11	0.501384	0.502332	0.000860416	-11	0.501384
Glutamine	Urine	0.393544	0.00251839	-8	0.493895	0.393544	0.00251839	-8	0.493895
2-Oxoglutarate	Urine	0.651931	0.00010603	-14	0.557876	0.651931	0.00010603	-14	0.557876
Fumarate	Urine	0.635889	9.96e-05	-13	0.507531	0.635889	9.96e-05	-13	0.507531
Hippurate	Urine	0.261193	0.0355894	16	0.4028	0.261193	0.0355894	16	0.4028
d 3-Hydroxyglutaric acid	Plasma	0.203791	0.0194733	2	0.433527	0.203791	0.0194733	2	0.433527
Cer(d18:2/23:0)	Plasma	0.587957	0.000168455	-10	0.570677	0.587957	0.000168455	-10	0.570677
Cer(d16:1/23:0)	Plasma	0.45671	0.00177524	-11	0.440137	0.45671	0.00177524	-11	0.440137
Cer(d16:1/24:0)	Plasma	0.239163	0.0332867	-12	0.369965	0.239163	0.0332867	-12	0.369965
CE(14:0)	Plasma	0.350745	0.0182196	15	0.345935	0.350745	0.0182196	15	0.345935
Choline_	Urine	0.404663	0.00384641	-11	0.459595	0.404663	0.00384641	-11	0.459595
lysoPC.a.C24:0	Plasma	0.245646	0.0389849	14	0.427585	0.245646	0.0389849	14	0.427585
lysoPC.a.C26:0	Plasma	0.223721	0.048683	14	0.407061	0.223721	0.048683	14	0.407061
PC.aa.C42:6	Plasma	0.269064	0.0167627	8	0.423365	0.269064	0.0167627	8	0.423365
PC.aa.C42:1	Plasma	0.232892	0.025694	9	0.383128	0.232892	0.025694	9	0.383128
PC.ae.C40:1	Plasma	0.206742	0.0355992	9	0.37668	0.206742	0.0355992	9	0.37668
PC.aa.C36:0	Plasma	0.230659	0.0454074	14	0.406509	0.230659	0.0454074	14	0.406509
PC.ae.C30:2	Plasma	0.227078	0.0472232	14	0.411325	0.227078	0.0472232	14	0.411325
PC.aa.C42:0	Plasma	0.243518	0.0228498	9	0.380203	0.243518	0.0228498	9	0.380203
SM(C26:1)	Plasma	0.200773	0.0381304	9	0.375444	0.200773	0.0381304	9	0.375444
TG(20:2_34:3)	Plasma	0.217712	0.0230956	-5	0.398473	0.217712	0.0230956	-5	0.398473
C18:1	Plasma	0.222823	0.00683356	-1	0.469991	0.222823	0.00683356	-1	0.469991
Glutamate	Plasma	0.248223	0.00538985	-2	0.462865	0.248223	0.00538985	-2	0.462865
Choline	Plasma	0.36483	0.00205583	-4	0.441677	0.36483	0.00205583	-4	0.441677
Hex2Cer(d18:1/18:0)	Plasma	0.305366	0.00327741	5	0.504561	0.305366	0.00327741	5	0.504561
EPA	Plasma	0.153763	0.0321045	-2	0.362949	0.153763	0.0321045	-2	0.362949
FA(20:2)	Plasma	0.324645	0.00232401	4	0.493324	0.324645	0.00232401	4	0.493324
Tyrosine	Urine	0.295399	0.00453564	-2	0.534284	0.295399	0.00453564	-2	0.534284
Valine	Urine	0.36136	0.00709356	-11	0.420764	0.36136	0.00709356	-11	0.420764
PC.ae.C42:2	Plasma	0.549883	0.00101645	-14	0.44273	0.549883	0.00101645	-14	0.44273
PC.ae.C42:3	Plasma	0.436037	0.00205583	-12	0.463282	0.436037	0.00205583	-12	0.463282
TG(20:0_34:1)	Plasma	0.360049	0.00466875	-11	0.406909	0.360049	0.00466875	-11	0.406909
C18:2	Plasma	0.355694	0.00103913	-1	0.595577	0.355694	0.00103913	-1	0.595577
Creatinine	Plasma	0.646317	0.000191952	-14	0.458637	0.646317	0.000191952	-14	0.458637
FA(20:3)	Plasma	0.257043	0.0062758	4	0.472055	0.257043	0.0062758	4	0.472055
HexCer(d18:1/16:0)	Plasma	0.145887	0.0363311	-3	0.342591	0.145887	0.0363311	-3	0.342591
Indole	Plasma	0.39007	0.00259409	4	0.50434	0.39007	0.00259409	4	0.50434
lysoPC.a.C18:0	Plasma	0.337928	0.00183069	-3	0.509995	0.337928	0.00183069	-3	0.509995
lysoPC.a.C16:0	Plasma	0.309066	0.0024965	-3	0.484582	0.309066	0.0024965	-3	0.484582
Xanthine	Plasma	0.259462	0.00355307	0	0.509374	0.259462	0.00355307	0	0.509374
Hypoxanthine	Plasma	0.359356	0.00103913	1	0.587596	0.359356	0.00103913	1	0.587596
TG(16:0_38:1)	Plasma	0.314382	0.00516594	-9	0.37908	0.314382	0.00516594	-9	0.37908
EPA	Plasma									0.226604	0.00706549	-2	0.441985
Choline	Plasma									0.373201	0.00133059	-4	0.444756
Hex2Cer.d18.1.18.0.	Plasma									0.294833	0.00299381	5	0.496485
Xanthine	Plasma									0.26847	0.00286212	0	0.518141
Hypoxanthine	Plasma									0.352796	0.000638232	1	0.582075
C18.2	Plasma									0.364832	0.000621107	-1	0.603262
TG.20.0_34.1.	Plasma									0.372141	0.00299381	-11	0.407733
TG.16.0_38.1.	Plasma									0.345706	0.00335234	-11	0.374429
PC.ae.C42.2	Plasma									0.565315	0.000509045	-14	0.446593

## Sheet: 9
Supplementary Data 9: Cross correlation between contemporary food insecurity and urinary and plasma metabolites that exhibit seasonality at 6, 12 and 18 months.
		6 Month				12 Month				18 Month
Metabolite	Source	R²	q	Lag (Days)	Correlation	R²	q	Lag (Days)	Correlation	R²	q	Lag (Days)	Correlation
Betaine	Urine	0.309412	0.000893129	0	0.556248
Dimethylglycine	Urine	0.342105	0.000796304	2	0.570066
NMND	Urine	0.401144	0.000599357	3	0.555047
3-FL	Urine	0.365959	0.000796304	5	0.524742
Lactose	Urine	0.416227	0.000796304	9	0.497882	0.245901	0.0160937	6	0.422517
D-galactose	Urine	0.25112	0.0109348	9	0.420493
2-FL	Urine	0.391937	0.0015993	11	0.488128
Valine	Urine	0.344243	0.00433635	12	0.482216	0.420436	0.00436995	-11	0.500295
Succinate	Urine	0.534704	0.000663328	14	0.512726	0.239377	0.0462375	-14	0.349782
Pantothenate	Urine	0.331942	0.0126894	17	0.386261	0.312401	0.0132639	-10	0.455284
Alanine	Urine	0.368198	0.0126894	19	0.375501
Hex2Cer.d18.1.18.0.	Plasma					0.319776	0.00376028	-1	0.552743	0.711639	0.00115938	16	0.268965
TMAO	Plasma					0.204875	0.0342082	1	0.426347
EPA	Plasma					0.467435	0.000302678	3	0.547889
Cer.d18.2.14.0.	Plasma					0.28262	0.0383046	11	0.373107	0.451516	0.0013366	4	0.54516
2-PY	Urine					0.234198	0.0202519	7	0.324781
Hippurate	Urine					0.201346	0.0349149	8	0.356226
Glutamine	Urine					0.349307	0.00691742	-9	0.470669
Fumarate	Urine					0.538078	0.00128003	-11	0.602593
Choline.y	Urine					0.480066	0.00436995	-13	0.510072
Taurine	Urine					0.49542	0.00436995	-14	0.452682
Choline	Plasma									0.595109	9.80577e-05	6	0.609569
Xanthine	Plasma									0.382099	0.0107213	-11	0.538434
Hypoxanthine	Plasma									0.544986	0.00171583	-12	0.597671
PC.ae.C42.2	Plasma									0.818594	0.0102091	-22	0.663863
TG.20.0_34.1.	Plasma									0.716052	0.0235	-22	0.676481
TG.16.0_38.1.	Plasma									0.707992	0.0235	-22	0.658964

## Sheet: 10
Supplementary Data 10: Seasonally varying breastmilk metabolite abundance by birth season.
			Birth season
Metabolite	Sampling age (Months)	Type	Sep-Nov	Dec-Feb	Mar-May	Jun-Aug
Pyridoxamine	1	B-vitamin-related	0.6 ± 0.32	0.47 ± 0.47	0.73 ± 0.57	0.8 ± 0.73
Biotin	1	B-vitamin-related	17.0 ± 6.84	16.7 ± 8.12	18.6 ± 8.44	11.6 ± 5.69
Flavin adenine dinucleotide	1	B-vitamin-related	141 ± 50.5	189 ± 77.6	147 ± 68.2	170 ± 62.2
Nicotinamide riboside	1	B-vitamin-related	259 ± 308	421 ± 484	470 ± 486	362 ± 374
Glutamine	1	Metabolite	620 ± 162	409 ± 168	303 ± 136	284 ± 169
2'-Fucosyllactose	1	Human milk oligosaccharides	6910 ± 2370	5600 ± 2100	3470 ± 2960	2750 ± 2980
Lacto-N-fucopentaose I	1	Human milk oligosaccharides	1171 ± 521	1010 ± 365	900 ± 796	485 ± 398
Biotin	5	B-vitamin-related	12.8 ± 3.98	13.4 ± 4.9	15.8 ± 6.17	10.6 ± 4.17
Flavin adenine dinucleotide	5	B-vitamin-related	210 ± 73.6	168 ± 61.1	162 ± 86.5	171 ± 71.8
Flavin mononucleotide	5	B-vitamin-related	17.5 ± 10.2	17.9 ± 13.1	10.9 ± 9.45	11.4 ± 10.9
Nicotinic acid	5	B-vitamin-related	4.83 ± 7.82	10.6 ± 21.5	10.1 ± 19.7	5.87 ± 8.71
Nicotinamide adenine dinucleotide	5	B-vitamin-related	1870 ± 1828	1770 ± 1310	2110 ± 1370	1270 ± 656
Pantothenic acid	5	B-vitamin-related	1950 ± 758	3500 ± 14000	2270 ± 636	1870 ± 554
Pyridoxal-5-phosphate	5	B-vitamin-related	15.8 ± 9.25	19.92 ± 10.09	15.3 ± 6.84	16.0 ± 5.72

[truncated: 9 more sheets: 11, 12, 13, 14, 15, 16, 17, 18, 19]
