# Supplementary material for: Birth season shapes the infant metabolome and development in Tanzania: a secondary explorative analysis of the early life interventions for childhood growth and development in Tanzania (ELICIT) trial
Source: Nat Commun. 2025 Dec 13;16:11469. doi: 10.1038/s41467-025-66268-9 (PMC12749142; doi:10.1038/s41467-025-66268-9)
Supplement: Supplementary file 6 — Source data [file 41467_2025_66268_MOESM6_ESM.xlsx]

## Sheet: Control_metabolomics
mbirth	sex	irs_ran_subgroup	FAD_BM_vit_1	Bio_BM_vit_1	NR_BM_vit_1	PM_BM_vit_1	2.FL_BM_HMO_1	LNFP.1_BM_HMO_1	Choline_BM_1	TMAO_BM_1	Glu_BM_1	Hex2Cer.d18.1.18.0._BM_1	EPA_BM_1	PA_BM_vit_5	PLP_BM_vit_5	Nac_BM_vit_5	Bio_BM_vit_5	NAD_BM_vit_5	PN_BM_vit_5	FMN_BM_vit_5	NR_BM_vit_5	Choline_BM_5	TMAO_BM_5	Glu_BM_5	Hex2Cer.d18.1.18.0._BM_5	EPA_BM_5	Pantothenate_u_6	Dimethylglycine_u_6	Lactose_u_6	Valine_u_6	Succinate_u_6	2-FL_u_6	D-galactose_u_6	NMND_u_6	Alanine_u_6	Betaine_u_6	3-FL_u_6	Valine_u_12	Pantothenate_u_12	Glutamine_u_12	Fumarate_u_12	Choline_u_12	Taurine_u_12	2-PY_u_12	Succinate_u_12	Lactose_u_12	Hippurate_u_12	P.Cresol.Sulfate_u_12	X2.Oxoglutarate_u_12
9	1	1	116.59	11.5	883.3	0.84								1321	5.8		9	1113	0	4.25	173.1						51247332228	476000000000	68214087831	37088069555	391000000000	55910063677	301000000000	10984633577	348000000000	1040000000000	24413807401	44422994257	54016312899	156000000000	17934190579	299000000000	20741755976	7139945757	142000000000	40957216232	79580962781	68997197072	231000000000
9	2	1	183.36	29.2	137.4	0.84								1059	4.5		16	399	0	3.75	110.5						65009369918	1220000000000	84855704970	34936957079	305000000000	32021242256	246000000000	5136091223	708000000000	1850000000000	81615084473	33406450379	47598290051	117000000000	7953196949	455000000000	42205507720	4910803385	128000000000	190000000000	266000000000	321780000000	124000000000
9	1	1	98.41	13.7	782.8	0.85								2156	26.7		9.5	792	0	24.92	86.3						49999353954	1910000000000	144000000000	38535966347	112000000000	60801045709	533000000000	9411058660	569000000000	2180000000000	88609666777	47400626506	59487094071	138000000000	13293537086	370000000000	48282587863	6546068990	189000000000	79116885718	256000000000	84236165405	148000000000
9	1	1	111.6	17.3	243.6	1.13	9210.14	1730.87	116	2	2031	0.084	0.75	1071	6		10.6	6881	0.12	4.94	2208.7	286	3.7	1890	0.1	2	51380945538	1120000000000	151000000000	28969747265	209000000000	47025236597	416000000000	5204029393	558000000000	1690000000000	31054678448	48965268768	66610856068	134000000000	16330252381	304000000000	21827421438	3896095904	203000000000	87167107028	79676626382	90432806117	380000000000
9	2	1	107.21	11.2	231.4	0.84	6866.41	1360.82	55	0.69	1984	0.088	3	2412	13.2		10.2	5810	0.12	7.25	1166.9	114	0.45	2354	0.11	1.1	52688047721	1750000000000	200000000000	30193088911	288000000000	82032816857	518000000000	4601961691	641000000000	1190000000000	79735041187	38837473642	68773079942	117000000000	12119286745	183000000000	17955376299	5067756360	256000000000	69994486879	86878010941	56056176314	545000000000
9	1	1												1136	27.9	6.73	15.7	1400	0.06	25.63	60.1						55053528567	1540000000000	122000000000	39615671406	139000000000	31445012370	493000000000	7462695403	919000000000	1710000000000	36294234435	39422357915	52901683116	125000000000	25134574932	319000000000	82704117505	5509741928	111000000000	109000000000	25657060989	51685085469	170000000000
9	1	1	224.57	9.5	133.2	0.84								1451	17.6	0.83	15.5	2608	0	17.06	116.5						49914924007	638000000000	111000000000	26691355980	112000000000	68777808534	294000000000	11951289088	607000000000	1000000000000	38771448719	38504828526	61307588804	129000000000	20062860847	367000000000	26694252138	10381971148	97636209435	36663089444	44975119235	112409000000	226000000000
10	1	1	171.1	12.9	114.8	1.2								1269	8.2	0.5	14.5	805	0	23.51	120.8						49834719651	481000000000	131000000000	33788239556	103000000000	51022350365	401000000000	2799437908	815000000000	2420000000000	79047672551	21955003678	71836673330	71297679172	21734323009	250000000000	14426512323	3723585809	2410000000000	68478899791	132000000000	300907000000	122000000000
10	2	1	147.4	22.9	54.1	0.9								2470	10	1.71	14.6	1341	0	15.65	48.5						68212733519	1170000000000	171000000000	32628463765	163000000000	64083679942	505000000000	4445392094	428000000000	825000000000	43348783590	32470106173	63887507359	119000000000	12354010008	494000000000	80830252511	8572027786	181000000000	197000000000	92272789748	84682441175	214000000000
10	1	1	77.15	4.5	55	0.79								2432	14.2	2.28	19.9	953	0	17.43	54.6						63962382728	3060000000000	141000000000	35673409643	107000000000	68458999341	532000000000	1395367696	538000000000	2740000000000	82514796246	51596859237	83606850946	78181932559	13391051958	834000000000	17727365162	3815139180	165000000000	48314216300	186000000000	192116000000	149000000000
10	1	1	206.47	17.3	330.8	0.78								1131	18.2	1.71	13.4	1507	0	18.79	68.2						62291746956	1000000000000	104000000000	43622599166	178000000000	49003613394	487000000000	3049127589	737000000000	970000000000	68575663800	34670148292	62665551911	133000000000	12593155312	283000000000	20801160711	13878648942	248000000000	82578426990	59400347595	29725702038	439000000000
10	2	1	174.56	28.5	738.8	0.81								2388	31.3	4.66	18.1	1724	0.32	17.99	135.2						63459934870	795000000000	72357355305	30720907061	215000000000	57462531311	362000000000	2050887453	1180000000000	2990000000000	61521403185	25752344548	70171944417	137000000000	1068440520	415000000000	29625333994	4685512188	178000000000	33848389440	31856012360	69081289646	180000000000
10	1	1	196.42	16.4	545.6	0.83								1796	13	3.56	10.2	1573	0	10.38	148.6						59476822439	1440000000000	117000000000	28277620022	114000000000	37485925113	389000000000	10896820348	448000000000	1150000000000	46197940309	32511594007	59457690017	145000000000	20028225364	280000000000	30658628815	8434012939	183000000000	140000000000	86845075404	50492531294	208000000000
10	1	1	96.87	26.6	151.2	1.11								1854	11.4	0	14	1045	0	12.03	74.2						63742511961	2820000000000	254000000000	32292882240	174000000000	65073685347	529000000000	10069976553	598000000000	1090000000000	46344698005	31608083890	46569927720	159000000000	7344753166	611000000000	65307976198	7897337134	213000000000	106000000000	57899296800	61547292101	248000000000
10	2	1	54.15	6.9	243.7	0.75	7917.19	1097.53	26	5.9	1755	0.2	6.7	1561	19.4		10.9	9123	0.12	9.52	265.9	56	0.84	1657	0.11	1.2	57217142478	678000000000	161000000000	23146645695	259000000000	57290729628	252000000000	10496461472	674000000000	626000000000	50408229010	35720235912	51902904944	124000000000	19880157338	309000000000	46616719233	6822894133	221000000000	139000000000	53262447264	58530561046	573000000000
10	1	1	109.13	20.6		0.29								1614	11	5.81	13.4	801	0	19.11	126						63777343383	751000000000	131000000000	28124493415	201000000000	48730068746	814000000000	3468299089	396000000000	1560000000000	64584624192	34152590843	61175355702	121000000000	10022430375	300000000000	21823453734	6494900653	120000000000	109000000000	223000000000	47919396770	169000000000
10	1	1	264.65	14.7	109.1	1.18	3658.02	492.86	137	0.97	2000	0.11	1.1		7.3		6.8	718	0.13	8.12	205.1	209	0.68	1799	0.21	0.74	46809106187	462000000000	120000000000	29051257350	183000000000	39602868461	516000000000	1272683249	590000000000	1310000000000	79699453942	32144981902	53183839085	119000000000	15925495317	294000000000	52545167226	8625262509	197000000000	161000000000	71457664071	41085994905	190000000000
10	1	1	122.09	20	187.9	0.96								2623	15.9	6.71	12.8	529	0	33.82	90						59618547037	1050000000000	162000000000	47555778107	157000000000	82108415050	696000000000	7133981350	1050000000000	1470000000000	56238737069	48482087276	59784489848	178000000000	11051938717	474000000000	32762334997	3714657052	243000000000	67060662518	34153195406	142551000000	517000000000
10	2	1	67.54	18.9	85.9	0.63								1742	32.8	11.32	13.3	1647	0.12	15.56	52.6						57805787789	475000000000	77717746400	27821919151	143000000000	111000000000	403000000000	9461892766	788000000000	1730000000000	41276419269	46408217791	55576659996	100000000000	16542764613	325000000000	47939796222	4837239353	144000000000	107000000000	32725405907	72782498387	361000000000
10	2	1	85.45	16.5		0.41								1139	14.5	8.7	6.9	539	0.02	23.86	74						69318089783	1480000000000	39045725613	35881914915	240000000000	31817170334	204000000000	3347186453	1110000000000	1510000000000	39368803244	49005767786	49467849700	198000000000	13005513940	160000000000	42807085580	3350559082	293000000000	92521088242	157000000000	74819021150	204000000000
10	1	1	95.89	20.3	20.1	0.44								2029	11.7	8.02	7.6	711	0	26.89	46						59688874708	687000000000	158000000000	31099812961	231000000000	58211235934	494000000000	1608481318	799000000000	1380000000000	37968095159	34263903038	58086872911	145000000000	6979514780	334000000000	20119826069	5876541332	259000000000	97990509148	57273358850	156433000000	205000000000
11	1	1	126.57	9.8	128.8	0.26								1722	11.8	6.48	15	1279	0	8.61	130.7						54607658132	571000000000	139000000000	31511957359	159000000000	76037013646	378000000000	6668839670	534000000000	1270000000000	110000000000	54885514328	64416433998	121000000000	15952307798	343000000000	31827316009	7427522740	164000000000	68408936907	41488569880	61207576800	170000000000
11	2	1	122.06	24.3	25.6	0.18								1066	10.2	3.94	12.3	1579	0	11.96	81.8						46669037309	829000000000	121000000000	29421483100	117000000000	56861725357	430000000000	5605316269	635000000000	1600000000000	64836273768	30935190972	45293864121	129000000000	25575352197	326000000000	39797729701	7049103541	186000000000	121000000000	35617553448	43828013506	259000000000
11	2	1	57.34	20.2	311.9	0.26								1545	10.1	1.46	9.9	966	0	17.4	569.1						52152414183	628000000000	149000000000	40625872061	105000000000	47228423588	693000000000	4639428337	809000000000	1640000000000	105000000000	34741670407	52607658805	136000000000	9062016482	307000000000	31801559108	5019099160	283000000000	89500170461	351000000000	186506000000	218000000000
10	1	1	152.95	19.3		0.42								2396	12.8	0	12	1385	0.03	21.49	44.5						66445145657	604000000000	83812170271	29924568261	258000000000	22264922464	410000000000	12584390480	421000000000	1170000000000	27816732909	32135550093	57973258793	157000000000	10749816270	505000000000	26334280305	20910574088	271000000000	27855676236	90397604492	62423552326	391000000000
11	1	1	184.87	11.1	600.6	0.28								1287	9.7	1.41	7.2	1840	0	8.3	737.4						50787695492	1730000000000	147000000000	33948725622	132000000000	49185419984	523000000000	2820213241	1070000000000	1780000000000	68124065816	44836301925	56869437122	178489000000	19747178715	364747000000	18563753258	4124812227	144390000000	88908701422	42760021797	65934354692	331445000000
10	2	1	129.25	28.2	12.1	0.26								2522	13	0	11.9	1194	0	42.48	100.3						49763060855	510000000000	133000000000	25348208915	148000000000	38847556569	405000000000	13110048622	519000000000	1550000000000	53001001601	36103268786	52729775109	129230000000	9825459344	347080000000	44707474812	10310435482	216433000000	63317363465	126996000000	207052000000	246340000000
11	1	1	175.79	18.3	166.2	0.32								1692	12.9	8.07	11.3	832	0	39.06	90.6						50733282922	853000000000	144000000000	30609687968	118000000000	57929553648	594000000000	6820419256	682000000000	890000000000	85473890519	36503612787	60588704581	140827000000	10533691894	385103000000	26831069705	3396348748	272406000000	71205771237	157313000000	102148000000	432558000000
11	1	1	189.56	27	548.6	0.38								2229	11.5	0	17.7	1169	0	37.34	998						61513435932	449000000000	90272546896	30963785794	333000000000	27768470646	462000000000	6214850917	647000000000	1220000000000	19462882749	52668201197	64276435063	165695000000	20648890441	272983000000	22843266341	6187221113	308772000000	46213343495	48325555224	72162705441	477304000000
11	1	1	127.99	6.3	1440.4	0.34								1964	5.5	8.67	5.5	926	0.08	10.67	787.3						50109000019	394000000000	188000000000	33277751142	149000000000	114000000000	515000000000	2744264953	791000000000	555000000000	99105435985	39938183328	64351321723	191942000000	14391573796	611446000000	24550101875	7523588565	158308000000	65185628135	50355062159	64109373893	270033000000
11	2	1	129.18	13.5	140.8	0.26								2078	16.6	0	13.5	1973	0	20.1	462.8						55749706021	554000000000	79419672732	39211574527	443000000000	21595667295	334000000000	7136222937	628000000000	1390000000000	49945012519	32951829080	62151950472	147170000000	4902501417	259096000000	32325344196	11293840305	93879621258	29883136187	51204573937	73886242092	223972000000
11	2	1	184.83	20	633.4	0.31								2030	29.5	0	17.8	1887	0.07	17.58	90.2						58551165570	1500000000000	151000000000	34682776415	138000000000	51494137662	730000000000	5980761530	569000000000	1590000000000	126000000000	38212055363	53461418764	116033000000	16596239303	162639000000	23851777098	4548293334	190580000000	59874366840	92213934915	122382000000	363341000000
11	2	1	198.76	11.7	384.4	0.75								3628	12.6	11.1	12.8	1618	0.08	3.66	169.9						65243938438	1160000000000	148000000000	29233279950	131000000000	59691670195	401000000000	3584126135	700000000000	669000000000	80680907980	30204281580	63701626909	155332000000	7051138343	382728000000	48894096717	5290992238	164514000000	83735539018	18769890935	41621246279	166966000000
11	2	1	210.26	17.3	111.9	0.49								2623	25.7	0.17	8.9	5376	0.06	35.6	2046.3						52400359361	3330000000000	137000000000	39924323254	119000000000	51174257212	545000000000	6926556564	662000000000	1440000000000	56253433618	35428173471	52661833724	149863000000	12129830811	361171000000	21463209099	4419541286	134686000000	92836049481	269221000000	126171000000	262465000000
11	1	1												4487	43.1	6.63	12.3	1387	0.04	10.42	114.2						55098972157	1920000000000	105000000000	48482106904	181000000000	22018760811	618000000000	3883253231	1070000000000	2590000000000	44455051986	36319829749	57571435355	172597000000	16272412620	435394000000	23041726515	3495444279	105212000000	72647717469	135082000000	56256085140	269083000000
12	1	1	152.98	8.6		0.24								3445	31.4	1.17	10.9	1056	0.03	36.42	126.2						61437250701	1670000000000	135000000000	40577658812	127000000000	59520446425	367000000000	7018907520	749000000000	828000000000	66730615048
11	2	1	112.65	12.3	17.7	0.24								3381	39.5	44.38	16.5	3485	0.11	25.79	105.9						65245463996	761000000000	89124582288	37620894923	126000000000	28249566138	328000000000	8796355830	527000000000	983000000000	36193670934	39090111757	56167976256	142712000000	13353432563	400891000000	32541187484	7646970306	109452000000	83465896687	63471612064	44321890415	151213000000
11	2	1	112.39	26		0.29								2058	14.8	1.09	20.9	3569	0.03	7.17	3014						71144806454	467000000000	135000000000	29854058892	189000000000	52929967941	600000000000	10836123660	568000000000	1060000000000	44466623087	30872869906	54073700004	177796000000	17341057925	324348000000	26224291704	9371405241	119786000000	21705952111	80020163524	133409000000	259474000000
12	2	1	157.72	17.3		0.34								1879	33.1	0	14.1	1138	0.03	28.31	96.3						60573968695	790000000000	126000000000	35447147922	211000000000	35067263436	441000000000	7852618774	889000000000	1430000000000	41456150963	45326584781	55649187922	141923000000	3331881419	298975000000	65202757039	5751183011	132020000000	71694796459	36345643470	34430691013	127254000000
12	1	1	423.24	12.8	1002.7	0.26								1209	35.5	0.26	8.1	2085	0.02	35.31							66435524916	614000000000	102000000000	19048586145	559000000000	39700505041	270000000000	9848382725	810000000000	1140000000000	69887298565	28132048875	56831840723	126752000000	11726220207	271734000000	13480289033	5734369422	192979000000	115909000000	216986000000	326383000000	205042000000
12	1	1	206.77	10.7	1058	0.29								2655	16	0.65	16.1	985	0	43.15	253.6						48167064459	1190000000000	104000000000	32018954267	228000000000	41493662099	517000000000	3443289478	777000000000	1410000000000	50620821412	42643439034	54458714679	135756000000	10981125438	360624000000	23156866674	3470430313	148974000000	71007530931	82533477559	129665000000	170401000000
11	2	1	87.34	21.9		0.41								2612	18.9	0.4	21.4	1031	0.04	17.11	84						78544320691	516000000000	97958496331	31340148009	149000000000	27246446928	367000000000	4662114897	667000000000	1300000000000	31036210557	29777497331	52490428205	115071000000	9091831405	237026000000	32000272393	8934250001	104268000000	104193000000	64921113079	42962434834	142815000000
11	1	1	195.82	20.6	86.7	0.2								1636	4.6	5.14	12.5	1037	0.01	4.52	189.4						59539046615	920000000000	124000000000	29469097657	182000000000	29474148666	378000000000	6603708011	536000000000	535000000000	62539313726	32912229922	53061806012	135995000000	14711780624	252290000000	28306539898	5960147910	167491000000	111852000000	154749000000	60630538328	272596000000
12	1	1	278.09	18.7	106.9	0.23								1646	14.4	11.62	13.4	600	0.08	13.88	122.7						51561901580	595000000000	185000000000	38627259173	327000000000	82806611325	503000000000	1225388938	537000000000	1220000000000	53622835918
12	1	1	167.2	12.2	611.3	0.23								2874	16.3	0.7	9.8	981	0.05	11.34	116.6						75981787230	1460000000000	280000000000	36175129007	270000000000	64442759081	842000000000	6914409274	733000000000	1840000000000	102000000000	36040054497	64685442776	124650000000	8283752750	344933000000	20681365924	5521948391	156797000000	75119237260	106395000000	85097109812	223776000000
12	2	1	136.62	16.5		0.26								1657	16.3	5.38	13.5	1320	0.04	11.23	250.9						87976764837	412000000000	234000000000	114000000000	268000000000	23946562650	962000000000	3675051740	915000000000	1350000000000	179000000000	42366680719	55685738930	165339000000	19966390425	287089000000	23027823089	5646890629	272341000000	88511487578	82285924923	77011617945	242782000000
12	1	1	86.16	19		0.34								1794	17.5	2.84	8.5	2018	0.03	8.73	111.1						59293750030	624000000000	184000000000	29536117739	183000000000	47011309422	386000000000	9892430056	581000000000	1210000000000	46258495623	43539735822	60069944824	148521000000	6999522301	423570000000	19986847171	7053676633	198028000000	61828207242	37966818440	45202029214	184154000000
12	1	1	101.27	10.4	355.7	0.26								2037	19.2	1.7	12.7	981		19.69	95.5						60314908659	530000000000	263000000000	32222032068	132000000000	78265035161	749000000000	1123170503	642000000000	637000000000	124000000000	26174885720	53668432101	122942000000	4394518960	254169000000	25459905264	3274889528	194009000000	92083474307	50497201004	94009654815	240066000000
12	1	1	143.99	23.2	251.6	0.29								2492	29.6	12.36	16.7	1978		16.07	112.3						60972232920	1170000000000	182000000000	28231432841	86190112205	70847451795	388000000000	4179620555	480000000000	1490000000000	63085378837	42353849001	48674937546	139071000000	11569574225	242013000000	49649421949	3686549567	105197000000	106170000000	32331164076	42436214565	130325000000
12	1	1	253.09	10.9	234.1	0.33								1841	13.3	3.18	9.1	1390	0	22.38	157.1						56229398954	678000000000	153000000000	32193609212	378000000000	58886244777	508000000000	5144152006	797000000000	1300000000000	77405159346	37897599598	54790635133	132056000000	14038695731	461045000000	42396298085	7775379618	133148000000	114983000000	59581278703	60399132343	187899000000
12	2	1												1817	17.4	14.59	10.4	2386	0	1.82	109.6						58657346261	1360000000000	199000000000	27789966104	89945931059	28406204027	312000000000	3320290960	1180000000000	812000000000	28011962244	55106022687	65259596069	126440000000	15106722281	233672000000	19714411510	5379742988	129271000000	49722947981	473019000000	180478000000	118693000000
12	2	1	228.61	24.6	97.5	0.4								2118	30.8	0	16.4	905	0.1	32.61	85.6						53602254860	638000000000	242000000000	37101697766	199000000000	181000000000	519000000000	-1435940287	654000000000	1070000000000	216000000000	31649965088	59641168592	122701000000	6863491058	257702000000	24790791750	5717750365	111903000000	66229150517	32500656197	74891929468	176542000000
12	2	1	194.53	22.7	142	0.21								2128	16.4	0	4.9	1163	0	7.17	109.7						67779296624	1120000000000	105000000000	41016766331	164000000000	32429824780	362000000000	3235981189	682000000000	1800000000000	41922117416	38483212020	56488861382	112737000000	8284661956	259712000000	26069790957	2870163289	175747000000	40795978881	254540000000	144980000000	165899000000
12	2	1	174.91	64.2	123.3	0.23								1999	13.6	8.83	10.2	1485	0	15.42	125.7						60867148575	591000000000	98301900257	34486624575	229000000000	24769935461	446000000000	11943797976	766000000000	2230000000000	57254199596	38867131684	51753221732	119745000000	15510704061	203860000000	18296370020	3822032242	104561000000	59358044894	458011000000	194479000000	129483000000
12	1	1	161.97	24.3	89.4	0.5								2557	17.5	3.21	16.1	1247	0	4.77	139.4						67242986515	603000000000	105000000000	33304565222	399000000000	25193796914	502000000000	5585680483	725000000000	1880000000000	64943383410	36263516373	58055957261	127881000000	15504275485	292281000000	41880435291	3774715636	118203000000	110397000000	42731127775	40501545830	231166000000
12	2	1	232.36	19.9	665.4	0.17								1653	7.1	2.03	8.9	1235	0.03	6.59	377.6						40278076747	900000000000	206000000000	33978114613	114000000000	94942391049	535000000000	2069725824	1560000000000	675000000000	61101137939	39454223726	58638601330	133008000000	12458143844	263494000000	18818118517	3063622565	154998000000	65604713450	221607000000	122784000000	149777000000
12	1	1	244.09	7.4	1675.5	0.32								1466	16.4	9.27		1493	0	28.9	402.1						62954426977	580000000000	129000000000	35145610483	219000000000	25806006428	442000000000	1939812611	693000000000	591000000000	38607894783	29089145955	56323455171	117485000000	8896767977	209227000000	16855029605	5648769687	133498000000	98496593022	115514000000	107939000000	147710000000
12	1	1	212.1	29.4	94.9	0.15								1971	16.6	0	8.1	1819	0	6.91	87.8						48867097088	1240000000000	90117033927	25087850024	207000000000	31130857964	301000000000	10692160219	279000000000	388000000000	36021071278	23169495503	53327040632	119145000000	4146751999	237274000000	25004282255	3944679264	167995000000	87686022921	194221000000	165629000000	140078000000
12	1	1	72.16	36	104.5	0.59									12.2	11.22	8.1	3610	0	13.65							61963488763	995000000000	141000000000	24958971364	155000000000	69037420014	515000000000	10696971504	508000000000	915000000000	104000000000	35525178391	48932072203	112618000000	8611694000	354541000000	31988067060	4521416417	116996000000	97992270022	299605000000	95867324958	135188000000
12	1	1	203.46	19.3	81.4	0.14								2080	12.5	3.34	9.1	833	0	15.73	132.3						63005886120	906000000000	152000000000	39618334599	267000000000	65819225152	743000000000	3347219161	558000000000	1980000000000	52690283545	30222914445	48451393213	144625000000	3985916385	503963000000	62652850512	6267181462	150898000000	127395000000	28682896296	42028350818	183427000000
12	1	1	145	19.2	90.7	0.52								2410	29.4	0	13.8	843	0	38.41	76.2						58681931785	1100000000000	84561095998	37360394619	254000000000	36298228059	502000000000	2132767559	624000000000	1420000000000	58575866018
12	2	1	379.84	15.7	124.6	0.48								1778	24.4	1.54	13	1047	0	28.3	109.4						68397466182	1010000000000	101000000000	31138271306	105000000000	27629743364	379000000000	7881660063	642000000000	2190000000000	63250087443	33591067232	46651514577	127585000000	10441783800	320285000000	25140681075	5971272364	127633000000	100281000000	79768067892	124991000000	172309000000
12	2	1	249.81	12.4	270.4	0.2								1812	17.8	0	10.5	1656	0	21.75	111.1						56880012400	451000000000	84769399776	41772417273	167000000000	22063111491	274000000000	8118853832	785000000000	1720000000000	44036727384	40329078439	53631636325	148173000000	14488790423	380281000000	57141227950	9303728061	142026000000	156012000000	37471479634	52509722930	199545000000
12	2	1	291.25	14.2	260.3	0.69								2194	11.1	2.4	9.6	978	0	6.25	380.2						64776200597	1730000000000	78803710690	18207516421	180000000000	35660490380	569000000000	4389008608	834000000000	1780000000000	50268200376	38648956461	51739330998	92734971546	6890606841	261248000000	51227254612	3293925902	95361307355	45202508439	375180000000	104769000000	116471000000
12	1	1	198.54	20.4	171	0.32																					54234737654	672000000000	163000000000	25359161751	181000000000	70397765768	515000000000	3199918252	488000000000	1010000000000	88801317045
12	2	1	175.96	17.8	332.3	0.19								1872	15.5	0	13.9	991	0	8.08	117.4						71018173388	651000000000	122000000000	51097000979	137000000000	29807681406	506000000000	10093017835	790000000000	1460000000000	51879777818	43272231838	48027268250	122725000000	10867036019	390796000000	26113741318	5184861116	148698000000	119496000000	124961000000	73475689029	241221000000
12	1	1	143.53	7.5	106.1	0.29								2316	14.2	6.45	19.6	1146	0	46.16	140						52874929419	548000000000	98557171107	43260574079	372000000000	36313544584	351000000000	4010566159	705000000000	1040000000000	38901572296	19235157461	52891391401	108003000000	6940192355	337355000000	12746845519	5303409508	217580000000	47177538319	253162000000	119099000000	340581000000
12	1	1	202.03	17.9	214.7	0.32								2244	15.2	3.62	11.6	960	0	39.64	107.5						60002779298	1080000000000	114000000000	36490537573	244000000000	43524923947	610000000000	14237580468	600000000000	614000000000	57215675233	35256244603	63654890109	152858000000	4112475915	383970000000	35370668764	8274325632	192640000000	47709176652	20388442821	46722389272	140887000000
1	2	1	84.25	15	112.2	0.69								2523	15.8	0	18.2	1167	0	46.31	243.6						61463195885	1060000000000	160000000000	33238675158	154000000000	39789753439	417000000000	4551570144	498000000000	1330000000000	87316179336	26618014998	54486552360	123419000000	6804903309	207644000000	23206296518	3949664748	316682000000	197484000000	261092000000	589730000000	339695000000
12	1	1	126.35	8.7	487.1	0.3								1919	11.3	3.74	17.4	1035	0	13.3	617.4						60274231825	488000000000	63767340642	35714037482	157000000000	27020358705	271000000000	4826746225	580000000000	833000000000	33956007379	29094173588	54079882777	114811000000	6039260140	232297000000	17193546053	11276640874	120318000000	97762634157	56508793942	58602264912	135294000000
12	1	1	273.02	14.3	999.3	0.3								2142	14.5	70.72	8.7	2673	0.03	2.86	789.5						55651663476	574000000000	203000000000	39161495060	248000000000	74244835422	592000000000	4.76985e+08	1150000000000	2540000000000	43982098318	28033772046	49735440566	140206000000	3482550731	342796000000	17867609884	5293783301	116253000000	132389000000	56311417101	41619325236	144578000000
12	2	1	205.33	6.6	231.8	0.16								2135	18.6	8.29	22.6	1141	0	13.27	167.9						49875791202	374000000000	213000000000	36892830495	176000000000	81487615348	478000000000	4060772415	396000000000	663000000000	62002100464	38270643477	55798156824	111410000000	11024279039	244567000000	31124745746	5674361799	149103000000	108946000000	215956000000	176256000000	119176000000
12	2	1	189.32	28.1	123.1	0.43								2080	14.7	1.61	12.4	1787	0	30.43	146.5						69530921983	1070000000000	122000000000	39358670305	236000000000	36344145424	495000000000	5719702032	523000000000	1000000000000	63901164237	38695979333	51829049208	137362000000	18625391842	340858000000	24174181570	7122840616	144964000000	80875354099	38339544174	64677152135	175144000000
12	2	1	432.03	15.5	1042	0.51								2499	15.1	0	15.4	2356	0	18.11	205.2						60160241343	696000000000	129000000000	43035131806	139000000000	45151542006	590000000000	1380808243	572000000000	922000000000	38762981301	43584569871	71655347585	99285810964	6858868949	252217000000	25701689512	4343001966	99863972387	137173000000	79464360745	119181000000	104641000000
12	2	1	262.33	17.5	224.8	0.49									15.7	55.02	9.4	1199	0	63.19	108.8						59080749512	914000000000	159000000000	40132106033	154000000000	36702734617	681000000000	6761875715	874000000000	1440000000000	44097051246	34766064924	55653124405	166315000000	5743680185	381106000000	20997053473	5694861603	116178000000	83334447156	56602174977	74334987129	152983000000
1	2	1	219.05	15.4	426.1	0.43								2882	21.2	19.52	12	1450	0	30.36	98.7						61944528342	800000000000	125000000000	35872207823	166000000000	42650519450	390000000000	5369078484	628000000000	902000000000	39623423202	29402072200	54307063336	108688000000	11188514175	214996000000	16998598762	4834401851	113329000000	210412000000	83182675815	215521000000	169465000000
1	1	1	221.14	12.3	346.7	0.53								2749	16.7	4.27	10.8	1968	0	7.78	212						40789643067	870000000000	78324824928	24078805614	67589291366	63729764200	343000000000	1139946028	620000000000	635000000000	48705246041	30053640886	52377221942	116023000000	4966932104	242355000000	23753465199	6006114317	128578000000	105370000000	78860735006	50129746363	154387000000
12	1	1	154.68	13.4	136.4	0.34								1530	15.7	0	8.5	1200	0.03	11.6	97.3						59857182487	973000000000	125000000000	39412843224	185000000000	47984278496	406000000000	3175311683	713000000000	1580000000000	59899778307	34246083800	48410501719	135830000000	7829587044	304601000000	37363719428	5017654662	159761000000	141826000000	139796000000	182053000000	186541000000
1	2	1	254.19	5.8	247.5	0.39								1590	14.7	2.03	8.8	683	0	23.77	91.7						50101946084	422000000000	58299233659	13287668189	465000000000	53629559248	183000000000	3679855684	705000000000	1200000000000	61840945741	17268296071	53253272996	108205000000	12790059801	285743000000	21653963134	5094668892	157739000000	64628060057	212136000000	148334000000	191646000000
1	2	1	253.23	20.7	80.7	0.37								1989	13.9	11.8	13.8	1062	0	15.51	159						65225516572	1010000000000	192000000000	38970975572	258000000000	140000000000	753000000000	4875660958	554000000000	781000000000	118000000000	40911045090	53643326028	138037000000	12427010914	302109000000	22431836307	6270644459	114191000000	101359000000	55606702386	50757614906	125556000000
1	2	1	174.96	9.7	1363.5	0.53								1606	19.8	9.38	10.7	674	0	31.61	113.1						67092917071	853000000000	109000000000	30636236227	421000000000	32870911816	378000000000	9796272912	564000000000	1600000000000	76772307474	33419604300	54491749107	132687000000	9412725201	315841000000	25494457472	5605192017	250212000000	92082072787	68838942882	48990100928	236895000000
1	2	1	216.62	28.2	569.1	0.44								2330	41.1	6.18	12.4	1960	0.31	13.89	57.1						72159678287	727000000000	160000000000	31657424111	243000000000	92343577782	625000000000	2743383864	954000000000	943000000000	75551321997
1	2	1	244.23	10.9	106.5	0.23								2499	6.6	11.9	5.2	920	0	2.09	134.3						60922973757	709000000000	95067229468	30671095826	367000000000	23427660867	322000000000	9022757691	584000000000	604000000000	39192817776	35959396780	56646262137	136428000000	17316244897	381862000000	30232143663	6648111552	458768000000	86830461431	94079377599	55229288535	214863000000
1	1	1	316.96	9.8	413.6	0.43								2077	36	4.46	17.6	1757	0	20.65	259.2						42957604255	522000000000	334000000000	32026547824	97238051044	157000000000	672000000000	3297353159	1140000000000	1130000000000	51870916572	40491107132	55099530277	134155000000	16554358970	302860000000	21487570824	2920600590	109506000000	69486694000	422925000000	167867000000	235294000000
1	2	1	211.32	17.4	216.7	0.69								1936	8.1	19.88	13	831	0	4.61	71.7						67053368735	693000000000	158000000000	31467872382	209000000000	51726230583	488000000000	4619286600	961000000000	1310000000000	32430368862	28902816753	51351754115	134829000000	4588308188	301596000000	19739048214	7035879202	125124000000	174059000000	34921453546	74760862634	148764000000
1	1	1	164.29	20.6	366.6	0.45								2644	22.1	44.62	36.6	513	0	17.77	121.1						69469154595	482000000000	125000000000	60975800021	287000000000	20393237586	329000000000	3029562325	683000000000	1040000000000	25206219663	34540072391	61323625768	116569000000	9948158753	303800000000	26945819529	6593473496	133639000000	93851318931	305151000000	319847000000	203557000000
1	1	1	194.88	4.7	1433.8	0.28								2571	10.4	6.38	19.4	859	0	5.74	648.4						60765468627	1090000000000	54573414952	29373916644	356000000000	18056701942	325000000000	7446836433	666000000000	1840000000000	28342847535	19278771202	43921608736	134443000000	3907328238	233283000000	21970736989	11926245431	133194000000	24377800095	192636000000	39988759627	169389000000
1	1	1	246	25.8	1029.3	0.15								2576	80.3	4.5	14.9	758	0	35.53	135.7						61518964322	2320000000000	109000000000	35640206727	392000000000	46073340463	554000000000	7841713356	620000000000	1870000000000	52118668688	35601055175	53468232207	136013000000	10731261259	411632000000	29465113827	7310560857	230119000000	114680000000	157779000000	70944705354	255194000000
1	1	1	269.17	22.9	278.9	0.33								1951	14.3	5.66	12.8	1300	0	8.12	113.5						61902526555	451000000000	87930188431	40712269205	145000000000	20165028307	333000000000	2961426275	660000000000	657000000000	65244497732	32156149501	54115082194	106329000000	8334672434	365177000000	24081468481	8066839190	101121000000	68660917840	49740352310	50458309344	96657529134
1	2	1	60.94	4.4	246.8	0.77	3856.88	1070.47	63	2.3	1415	0.12	0.12	1619	18.9		12.7	7175	0	24.71	1200	110	1.7	2218	0.15	0.55	69569363972	2220000000000	119000000000	42111616516	172000000000	40113396468	310000000000	5931568641	508000000000	479000000000	50917502559	30565847547	51615828457	106493000000	14975728404	212414000000	47662188897	4734766363	158908000000	71482416509	229133000000	260661000000	268643000000
1	2	1	149.86	20.5	92.2	0.35								3097	29.2	0	10.6	656	0	12.56	77.6						71188289673	910000000000	83869710535	35475973790	345000000000	23686499555	427000000000	6853765886	795000000000	1720000000000	25541755260	30190345321	56461036046	121172000000	9675737676	315703000000	26994000565	5197798634	233349000000	142021000000	32248622879	35031515356	129325000000
1	2	1	278.54	18.5	133.3	0.47								1782	22	6.16	11.7	711	0	14.23	76.1						48960785716	677000000000	126000000000	47202777800	179000000000	49759103396	339000000000	-4.64023e+08	1220000000000	1650000000000	68638571687	36088388698	64404403860	115927000000	8787461362	166038000000	14803826052	2873311813	114349000000	15149037777	920521000000	299952000000	225775000000
1	2	1	138.45	26.7	87	0.72								2790	25.9	33.39	17.9	1082	0	13.68	64.7						63440235458	674000000000	134000000000	44896044403	213000000000	82006031526	501000000000	1265885082	747000000000	999000000000	73675919762	32265561067	59860820459	121870000000	3557602146	306775000000	16237640009	3005015116	278156000000	118218000000	251631000000	127558000000	139407000000
1	1	1	84.82	9.8	376.5	0.76	5893.98	1372.21	102	1.7	1973	0.26	2.8	1917	23.9		12	7098	0.08	21.79	1192.4	176	1.2	2878	0.62	1.5	59535045824	1320000000000	97631656278	39842766795	319000000000	32072116276	397000000000	6379540390	624000000000	1330000000000	37174073316	28471295324	44044871648	97602269285	13225892194	243459000000	69974089071	8222920536	221726000000	329469000000	91128505172	86195549664	144960000000
1	2	1	325.69	19.9	88.6	0.53								2249	22.7	14.01	14	2604	0	9.96	132.5						60426537418	813000000000	122000000000	55439107952	123000000000	78256476138	353000000000	5.63493e+08	1160000000000	1040000000000	74339328021
1	1	1	173.75	21.2	278	0.24								3367	13.3	13.37	10.8	2966	0.01	4.15	102.4						69683548181	562000000000	75856445370	28454753318	766000000000	27020527606	327000000000	4388849358	339000000000	1260000000000	17733367079	33891106781	50112747484	91853216842	21096157084	222880000000	24860810557	4622774401	368575000000	149306000000	41037326468	67495913982	127435000000
1	2	1	155.13	14.1	90.2	0.4								3305	18.9	7.13	18	1727	0	4.99	157.9						61239751941	697000000000	195000000000	29087825005	308000000000	64432105935	447000000000	7698278546	494000000000	1030000000000	81806423073	41004423643	56850116768	132762000000	26158548381	432534000000	26251465308	6825970595	132676000000	72962485035	59632408023	148883000000	260268000000
1	2	1	287.21	9	115.5	0.36								3020	34.8	6.74	15.6	760	0	24.49	49.1						62676285357	863000000000	116000000000	29302693824	170000000000	47959953434	528000000000	4319368266	687000000000	1270000000000	36778956146	33255023556	66026678880	84402721789	3523363409	186792000000	29209290156	4373625773	136142000000	57788427103	70547699777	124067000000	162077000000
1	1	1	149.05	6.7	516.3	0.93	6359.7	704.66	84	2.4	1621	0.065	0.89	1875	16.7		14.3	2183	0.12	4.98	167.4	135	1.2	2119	0.28	0.93	60147089554	1120000000000	75835654891	36696863078	247000000000	21531256348	365000000000	2962026897	469000000000	1270000000000	40906163864	36066342060	48737880224	141697000000	17671494317	246660000000	31746129187	6508219514	209258000000	99491758441	100518000000	144968000000	411734000000
1	1	1		15.7	449.9		10358.2	1406.57	45	0.72	1617	0.13	3.1	979	7.5		16.5	7078	0.13	7.15	2961.3	274	0.8	1493	0.67	0.67	75009513166	503000000000	260000000000	28956692267	542000000000	138000000000	499000000000	5232077909	541000000000	1330000000000	112000000000	29443242107	58746768604	128190000000	12081381472	314159000000	23473166863	5927598096	181643000000	90617825916	189680000000	85217853948	180776000000
1	2	1	200.99	15.2	171	0.5								1370	16	5.76	6.8	1437	0	6.77	709.2						52905830215	793000000000	180000000000	37658118096	136000000000	61246462233	476000000000	1727415248	566000000000	1310000000000	81394646348	30756754280	45102907027	152739000000	11308560001	273308000000	28713197507	3428766331	288002000000	129551000000	42607944461	225782000000	591299000000
1	1	1	238.61	17.8	377.7	0.39								2114	28.3	8.66	12.5	1515	0	6.58	192.9						52796763948	577000000000	236000000000	37535680577	187000000000	184000000000	721000000000	2769864184	532000000000	1090000000000	134000000000	30910440435	67697246796	153749000000	6806278578	310425000000	26030160547	13808594785	92719149104	14195669927	21629108470	39706963615	173788000000
1	2	1	142.43	25.9	189.1	0.14								3007	12.6	6.05	15.1	1207	0	12.1	88.9						62079417346	276000000000	73184273158	28547308039	175000000000	30948338990	353000000000	4047953301	377000000000	712000000000	44914051267	34158453816	49579602245	132829000000	7057296568	301889000000	19941173929	5249758704	113048000000	34667154472	188327000000	135140000000	140588000000
1	2	1	228.02	17.6	136.8	0.14								2489	46.7	2.33	13.3	3223	0	52.56	19.5						58607882443	467000000000	116000000000	28919170155	238000000000	72380859396	357000000000	4057316542	605000000000	1480000000000	38694825834	33286649959	48232709895	109016000000	6495630014	270257000000	21406825848	3856693104	124102000000	127566000000	600399000000	107946000000	120096000000
1	1	1	198.23	12.7	885.1	0.42								3417	23.3	16.1	25.5	2736	0	10.66	219						74941144484	442000000000	99032079203	28094802054	300000000000	29161586336	455000000000	2779967788	454000000000	1380000000000	77954005138	37212984194	59244380231	99859923204	11885089929	227716000000	21094111252	4885900813	166994000000	74168943837	659801000000	112345000000	124126000000
1	1	1	164.92	6.6	677.5	0.35																					62424953711	565000000000	180000000000	33096879676	198000000000	40967301947	330000000000	3893651447	770000000000	1000000000000	53720741101	32789735932	56181618585	156973000000	14714597341	272590000000	26837321813	3731930878	111592000000	114154000000	123508000000	55299210225	273531000000
1	2	1	142.03	11.5	3546.7	2.11	7363.33	1198.64	65	1.9	1842	0.28	5.8	2112	10.4		13	7505	0	4.38	1501.4	143	1.1	2386	0.22	0.87	47966774225	788000000000	124000000000	28351563695	187000000000	96013142433	453000000000	4645396769	744000000000	719000000000	52823011489	33041678414	51615984581	105013000000	5986991084	202686000000	24496536146	5769155042	109223000000	53514194734	646477000000	398158000000	212421000000
1	1	1	103.36	8.9	382.1	1.32	4902.93	1087.85	77	3.2	1496	0.16	3.4	2468	8.4		16.2	3332	0.1	7.89	331.6	77	0.39	1325	0.064	2.2	64039789355	858000000000	109000000000	26141552693	289000000000	42387620053	292000000000	4503369889	964000000000	817000000000	38864565402
1	2	1	156.75	27.2	165.6	0.37								1519	19.5	6.08	10.8	1844	0	7.81	94.9						62369708901	1010000000000	129000000000	48875582842	195000000000	42711898142	542000000000	6281576602	1060000000000	1190000000000	54104148671	36293182352	54181211902	158676000000	5732904995	388327000000	21393671938	5782852270	109200000000	104518000000	52486910549	122440000000	112110000000
1	1	1	71.56	16.2	641.5	0.72	6620.12	303.92	117	6.1	1954	0.39	17	1535	29.2		15.6	1198	0.08	20.81	100.5	198	0.65	1330	0.25	3.8	54308289738	708000000000	160000000000	34579145868	173000000000	82770242727	524000000000	3471795238	763000000000	1660000000000	84011282239	27609372901	47323494727	160023000000	3635428754	369810000000	48888026303	8906889946	116054000000	171182000000	83501130145	41664901585	153759000000
2	2	1	184.26	10.4	166	0.31								1570	47.3	4.32	9.4	3022	0	4.36	19.8						61966660122	894000000000	98210529212	28505076661	397000000000	38582324756	383000000000	6494891334	719000000000	935000000000	45020695209	23125025681	50596963324	116074000000	3332084271	294656000000	18152321929	5158812008	184204000000	119004000000	179660000000	65235030851	163735000000
2	1	1	125.01	15	154.6	0.39								1072	6.3	4.06	8.6	1015	0	11.19	828						57242830246	739000000000	137000000000	28140841355	365000000000	49486011073	799000000000	4662342153	543000000000	1890000000000	71790220963	26435955313	54836906151	139401000000	5060542206	256571000000	20949892791	6370981118	173603000000	81964004203	145777000000	89391092720	158118000000
2	2	1	45.37	13.4	1563.9	0.6	6593.05	1347.76	67	2.2	1211	0.16	4.6	1433	6.2		9.6	1249	0.1	12.98	98.9	86	1.6	2037	0.4	1.4	56028309499	778000000000	131000000000	29043115538	164000000000	69311324562	498000000000	1420770562	548000000000	901000000000	62254072013	21689674489	43255170466	122515000000	10588043958	330306000000	13999882671	5855586489	111773000000	84750781646	349537000000	59680346654	116055000000
1	2	1	245.51	24	1520.4	0.32								2563	18.3	9.46	12	1978	0	25.16	329.9						57503295637	1070000000000	221000000000	28610637161	285000000000	31738925270	302000000000	3402608521	486000000000	668000000000	54338709313	25170424293	51027429809	108895000000	9269328405	217525000000	26423829850	4282935898	230116000000	222255000000	782677000000	179178000000	108043000000
1	1	1	135.95	9.7	159.1	0.56	4677.14	853.49	80	0.76	1723	0.11	3.3	1940	10.8		20.2	2133	0.1	16.93	271.3	56	1.2	1679	0.21	4.9	55084858110	1100000000000	48511392278	24820218407	182000000000	35246419291	426000000000	2080223587	684000000000	555000000000	32314154277	29366678763	43340682284	105690000000	13556859683	342131000000	35926208337	4447365145	216609000000	109439000000	106594000000	149849000000	156833000000
1	2	1	114.27	24.6	223.1	0.37								1553	5.8	7.55	9.8	1153	0	4.67	149.4						54800517766	830000000000	108000000000	44306790454	351000000000	39234395539	526000000000	6175469744	924000000000	941000000000	38535316032	35495886755	53451819692	146557000000	14614437425	418817000000	39448616710	4204322714	215917000000	133676000000	37425380305	39317618493	185756000000
2	2	1	114.45	19.9	102.2	0.48								2896	27.7	3.95	16.4	1327	0	35.75	23.1						74302803855	670000000000	166000000000	80768924728	362000000000	37233634369	520000000000	3686108107	804000000000	544000000000	49784902808	46385847266	54558274345	124917000000	13125297077	284513000000	21074253031	4632455279	130043000000	91439636248	178314000000	153342000000	129920000000
2	1	1	248.2	35	1114.1	0.29								3720	21.4	6.93	15.1	2118	0	3.52	190.9						76599659016	756000000000	79174769632	33049204213	297000000000	20352349199	454000000000	7941672232	515000000000	1020000000000	35321485162	32741183469	53784322126	149444000000	6406098352	289585000000	42677959170	8099911691	173557000000	116042000000	85094863143	50491155048	174492000000
2	1	1	229.13	15.7	270	0.32								2503	8.2	11.39	11.9	723	0	18.16	89.6						60818772454	786000000000	129000000000	37474352010	227000000000	46944525167	528000000000	4483660380	823000000000	1290000000000	72354532599	32288010783	50995304727	147026000000	17448608480	279429000000	19442709261	3743252617	135803000000	121555000000	171609000000	244731000000	157585000000
2	1	1	231.23	14.7	853	0.33								1954	21.2	9.81	11.7	3038	0	13.73	138.3						80654870720	587000000000	89513775061	36570332300	398000000000	21370222931	435000000000	5392307329	888000000000	2250000000000	29356347993	36886612765	53121310894	130511000000	10937859606	360501000000	36799545717	8417293229	199888000000	99305153225	47978313542	186167000000	153770000000
2	1	1	316.84	21.2	198.8	0.32								2197	23	6.63	12.5	852	0	12.93	22.1						68287139622	399000000000	116000000000	55280562184	266000000000	25651688938	613000000000	7906304318	743000000000	780000000000	26084267946	33596537781	46608400463	113184000000	4092007950	276723000000	31182381006	7133844415	187889000000	115773000000	68675340748	71734817738	155812000000
2	1	1	110.74	10	150.8	0	6692.34	1413.9	188	0.68	2258	0.2	0.58	2191	30.3		9.8	2842	0.19	12.68	169.5	250	0.51	2220	0.23	0.66	67139176258	916000000000	94223234544	29399243560	319000000000	27768517525	364000000000	5018826945	460000000000	570000000000	39851001168	32018225414	48077151986	106763000000	6909961758	199186000000	29050599353	3401052636	121613000000	101157000000	273455000000	96414252280	231854000000
2	2	1	158.5	11.1	557.8	0.36								2916	29.5	17.27	21.7	709	0	15.63	167.5						63260983481	1350000000000	70194317683	55354000460	202000000000	18456881424	324000000000	4886921501	2260000000000	1220000000000	35184584261	36705183341	51913564708	201624000000	11360327181	443245000000	34110159171	5342447933	198452000000	116510000000	58053962603	113456000000	391289000000
2	1	1	184.51	13.1	127.1	0.39								3332	32	4.97	23.1	1460	0	38.57	30.2						81917134538	464000000000	134000000000	27583304038	624000000000	77188355455	520000000000	4650435079	620000000000	1460000000000	59565209988	39598030573	64259016666	142097000000	8827494078	562554000000	26268243263	3907688745	192810000000	160206000000	56112366897	52628897203	144687000000
2	2	1	28.19	14	748.7	0.92	5173.94	961.2	80	0.79	1578	0.033	1.6	1583	10		11.1	5221	0.15	6.18	209.9	323	0.9	1825	0.14	12	67540325774	499000000000	210000000000	44308386261	147000000000	57267459840	555000000000	2408738953	663000000000	571000000000	77564316255	34220897306	52449441940	143735000000	9018834474	167387000000	26603692256	9010154427	153501000000	87638920875	49999457065	31486901124	223372000000
2	1	1	171.74	24.8	361.7	0.28								3465	34.1	16.49	16.5	1400	0	15.77	148.3						61495617489	802000000000	156000000000	34546207905	283000000000	54347534474	476000000000	1822923359	829000000000	1270000000000	63985774096	36556224050	62663080418	150037000000	11376151598	322507000000	23663217643	6796316293	164886000000	111408000000	25721903230	68552472253	196625000000
2	2	1	124.37	13.9	170.9	0.41								2342	29.1	21.56	16	1326	0	18.23	121.5						62411694338	781000000000	89276512479	33862249630	278000000000	41734073247	484000000000	2129502712	799000000000	669000000000	54914906251	26797532182	57947366687	107357000000	7189547478	293957000000	28853706202	5120742384	80449025392	221758000000	57681821951	69250987494	101742000000
2	1	1	112.73	10.5	196.3	0.36								2665	19.4	2.31	7.2	832	0	17.59	104.9						56741498294	616000000000	162000000000	52081636145	388000000000	110000000000	342000000000	5533397800	810000000000	1460000000000	87138127810	34509981202	52261740289	121664000000	7787172505	450038000000	31073814044	8711354881	167182000000	104496000000	29951054974	32904732604	279863000000
2	2	1	251.08	7.2	972.9	0.3								1929	8.3	3.04	7.7	504	0	12.18	333.6						74789914037	297000000000	210000000000	33724700588	169000000000	20082147578	215000000000	2819940663	382000000000	325000000000	27288629782	35996577319	52910210557	122450000000	8891253292	276311000000	30698110289	5878001847	197210000000	79784033915	65083257497	69665812302	141438000000
2	2	1	173.61	26	989.7	0.29								2034	20.6	8.53	18.5	2013	0	7.7	136.3						53572934205	393000000000	114000000000	23111364878	586000000000	45088199820	459000000000	2282361329	395000000000	1440000000000	63085730169	38823450346	63548180403	141922000000	12918206440	267220000000	30111451222	4677798797	220565000000	70935435935	90102933822	56032985581	288299000000
2	2	1	170.27	20	441.1	0.28								2789	23.9	5.75	16.1	1703	0	9.2	67.4						73318502942	426000000000	79122448951	27979322731	278000000000	48640266131	357000000000	14163313150	492000000000	375000000000	48316336557	40014535262	61196635576	142938000000	13031970496	303936000000	39345661159	6323014768	161728000000	83922316999	237176000000	39464368173	241694000000
2	2	1	235.72	17	216.9	0.33								2744	24.8	6.42	17.3	1642	0	23.13	186.3						62656499930	475000000000	170000000000	30024554894	378000000000	52361757217	463000000000	2750176768	566000000000	964000000000	53600005389	42842149205	59300559396	124701000000	12587192664	243312000000	31704469472	3094694414	154486000000	83547360807	681207000000	66347486324	305912000000
2	2	1	248.5	18.7	995.4	0.84								2270	18.2	8.62	13.3	1605	0.12	15.19	112.4						66688662229	830000000000	99618753604	44856515462	145000000000	37002818713	413000000000	4463149673	1000000000000	811000000000	53140215775	27631880120	50813072160	137693000000	12998320100	327648000000	25759943704	11316508836	132964000000	126469000000	43195373822	40685621279	153763000000
2	2	1	119.37	8.6	130.1	0.76								2751	20.4	16.6	13.1	2027	0	3.24	79.5						64284146174	737000000000	168000000000	33096115037	285000000000	53677561297	590000000000	2477048368	487000000000	1100000000000	181000000000	29799962209	77102740769	92103377070	3502626772	172937000000	27504476227	11253207620	92260745954	65477656827	471676000000	68300913534	252212000000
2	1	1	296.34	23.7	258.1	0.67								1756	21.2	23.17	16.4	2113	0.07	27.08	104.2						55197971816	971000000000	141000000000	34837083490	267000000000	59540446199	485000000000	5763019143	1070000000000	2090000000000	32728638977	34282369254	53997056921	130820000000	12287263075	326001000000	21372438457	5400436547	243998000000	118274000000	178749000000	178116000000	160397000000
2	2	1	219.86	18.7	1144.5	0.45								2670	11.5	5.29	16.7	2934	0	2.92	203.9						67356988050	504000000000	74346897950	45572323137	213000000000	23631399630	394000000000	2542240212	677000000000	1760000000000	33308606569	35784679059	64303784799	139685000000	7211698755	240314000000	18626889906	5324666039	161227000000	130954000000	175898000000	53039791381	208214000000
2	2	1	193.46	28.2	137.2	0.4								2370	22.4	22.28	18.5	1154	0	8.63	125.7						70522385719	1520000000000	29558552260	47041470158	166000000000	14574129203	246000000000	5869472757	650000000000	745000000000	25941718587	41464799185	48790561083	98132190199	16691236712	286000000000	18539022130	5702779514	134735000000	108653000000	27465369220	42163908811	138960000000
2	1	1	272.76	2.7	116.7	0.41								1723	23.4	9.94	6.7	1596	0	6.99	85.8						67133753516	514000000000	47327497765	19728028303	330000000000	49122509174	542000000000	3417074030	919000000000	1450000000000	70167364823	21933805542	49323146987	161347000000	10202386024	578030000000	20188882484	4335863067	256902000000	149318000000	369486000000	44072781070	131530000000
2	2	1	211.61	27.6	662.9	0.69								2132	13.2	4.79	15.1	1458	0	43.39	140.5						63818125323	1010000000000	194000000000	25246226427	142000000000	64119079178	688000000000	3047604023	568000000000	1130000000000	68543951445	22860214531	53453815374	119852000000	5811071366	242453000000	23707956277	4198395252	79368306070	22424159957	90427559835	213281000000	147936000000
2	2	1		13.8	443.4	0.51	1303.61	344.46	104	1.3	1078	0.076	4.5	1360	25.8		26.4	2637		2.96	166.3	299	1.9	1552	0.11	7.4	68527617823	630000000000	120000000000	37825597098	127000000000	26843114835	471000000000	4266933046	747000000000	1030000000000	55792485124	25758814679	45656875205	141921000000	12914647670	279080000000	19929964097	8892427385	103151000000	127154000000	76557015353	156790000000	129052000000
2	2	1	215.48	24.6	141.5	0.71								2432	21.7	186.94	14.4	1778		6.41	105.6						47466305624	453000000000	200000000000	30309925917	327000000000	81479544671	493000000000	5768212850	489000000000	981000000000	85614959320	30929200811	45313282028	106790000000	6156418920	315655000000	40093350733	9579759162	123929000000	106003000000	45763952627	44370645782	198906000000
2	1	1	191.5	12.4	713.6	1.85								2655	16.2	64.69	9.6	1870	0	8.17	141						59499436954	600000000000	114000000000	36086445852	229000000000	44449656595	349000000000	6444244839	457000000000	1750000000000	66003861221	35143953303	50518248128	119081000000	14785781868	205134000000	18430415318	2929248161	182462000000	85247448554	228621000000	284960000000	585623000000
2	2	1	250.91	23.9	155.6	0.44								2170	18.5	3.05	16.8	1222	0	36.67	148.8						57674263256	1170000000000	150000000000	23646907994	156000000000	60132151373	414000000000	4681420607	582000000000	1110000000000	104000000000
2	2	1	176.82	14.5	673.7	0.37								1337	21.8	6.42	8	752	0	10.83	20.3						50546096300	944000000000	119000000000	28821765778	137000000000	48838621163	453000000000	11510436518	599000000000	2600000000000	36722929701	39352502500	54294148599	120164000000	11818021092	302731000000	44842978871	5159935573	211896000000	144889000000	22700029144	42431017204	132099000000
2	1	1	109.07	11.3	123.7	0.28								1945	10.1	4.07	12.3	1167	0	4.87	153.9						53723710476	917000000000	155000000000	31017282597	227000000000	47300336284	518000000000	4186133156	576000000000	1260000000000	78157305788	24940034838	54494592042	157374000000	6381420361	308685000000	17338961313	4184415340	107096000000	78189787791	66603390504	83921613272	194699000000
2	1	1	207.91	21.6	816.5	0.37								2691	14.4	4.75	11.4	881	0	22.16	470.9						58466500503	784000000000	169000000000	35491776670	220000000000	58119642540	870000000000	7392582383	729000000000	2040000000000	102000000000	26590134402	47866490900	117273000000	12745019448	308061000000	23486378208	7228265086	115206000000	146594000000	90876911607	100060000000	183812000000
2	1	1	200.21	2.9	146.9	0.35								2522	13.3	8.98	21.1	1056	0.02	26.37	112.9						73890138538	1110000000000	97481314454	31553832668	171000000000	33990208140	537000000000	2351903995	732000000000	800000000000	56258579587	21059765578	42945509619	96236250691	1363091129	257256000000	20420784600	5963242284	169081000000	142894000000	95759768354	93704663973	160905000000
2	1	1	181.47	10.9	1162.5	0.23								2142	10.9	5.54	9.8	1548	0	11.6	183.2						57850336743	1340000000000	180000000000	15742700311	150000000000	39090862345	384000000000	8481719419	599000000000	656000000000	61757582959	24662900290	62573980566	98722519163	11683613324	264438000000	16497177486	3938084986	214433000000	99515032539	362958000000	478934000000	131789000000
2	2	1	165.04	18.6	318.4	0.28								1683	13.9	4.18	11.1	1336	0	29.06	156.9						60489228891	577000000000	119000000000	30293344667	162000000000	43707191392	515000000000	6828018284	577000000000	814000000000	28355055943	26546985904	46735485801	144440000000	6321420743	232371000000	38033086671	3571207382	117409000000	123024000000	78735383801	34195543771	140467000000
2	2	1	285.27	12.1	175.1	0.4								2919	25.7	5.04	19.5	2493	0	54.59	81						68256440342	541000000000	83167642751	36957164593	500000000000	25762248267	361000000000	2248388487	617000000000	1010000000000	31740551994	31545764808	56948256656	151578000000	9061335089	484522000000	65660307626	7355798607	139703000000	129440000000	57359548238	30705929741	330521000000
2	2	1	42.55	8	102.1	0.91	3426.59	853.43	138	0.41	1405	0.15	2.3	3278	19.5		13.7	3540	0.41	11.9	98.4	345		1105	0.27	5.5	49270071473	567000000000	103000000000	33291250171	95193383131	27815958857	404000000000	3838714085	654000000000	1660000000000	44288342609	32349633658	43258990247	116007000000	10895666649	245646000000	64057556627	5667105247	157257000000	157353000000	84845488752	137511000000	334174000000
3	2	1	161.62	32.4	253	0.23								2321	16.4	6.42	18.4	1122	0	7.51	144						64149069412	659000000000	100000000000	28505719173	345000000000	37288387151	388000000000	8687877279	597000000000	1460000000000	58881513905	30421246197	57636243660	108385000000	3829064305	313889000000	18241434927	8786996720	101506000000	84937108976	24682165060	51646593984	163506000000
3	1	1	126.06	9.1	130	1.16								2374	12.9	11.4	15.1	2080	0	12.64	148.1						91020301823	360000000000	115000000000	55872224145	255000000000	52944166384	504000000000	6338051649	622000000000	622000000000	39175542912	36212342719	48794121894	100483000000	15380249402	131345000000	23120599711	4388818850	242260000000	78911040739	394201000000	298595000000	172753000000
3	1	1	75.96	16.7	172	0.25								3064	17.8	9.64	13.8	885	0	18.33	82.8						70707653280	931000000000	85314696099	36445863215	91743652618	23287702300	381000000000	5642019918	582000000000	634000000000	40563595810	30754388757	52123772459	135006000000	9698861610	237629000000	18202659846	4004960034	101386000000	103720000000	540270000000	264459000000	133698000000
3	2	1	113.25	27.6	162.2	0.3								3056	17.1	143.37	17.5	1118	0	17.27	166.1						66228016203	743000000000	83803424611	26823268290	141000000000	27395582558	404000000000	3930641605	529000000000	1320000000000	49791533092	38143193830	55262272713	111957000000	10353578658	299968000000	18700203958	6325774912	376155000000	64888454290	78497068410	49987446730	145664000000
3	2	1	141.66	26.2	236.5	0.37								1037	14.1	6.1	12.3	1613	0	8.38	156.7						45069947239	608000000000	115000000000	23758580796	254000000000	36585127493	416000000000	7116709470	593000000000	583000000000	44577001354	39144824842	46585867220	131768000000	14280689828	282490000000	28213033218	6621418464	415261000000	85495877317	24639886298	80037278768	271230000000
3	2	1	133.3	11.5	430.5	0.22								1968	24.9	19.77	6.7	2240	0	22.35	130.8						57543313865	595000000000	114000000000	26942207782	168000000000	38677767735	522000000000	6285916508	698000000000	988000000000	33103027654	32191148322	52475543225	123479000000	6016639966	295544000000	16703143507	3891950041	144421000000	92351686053	48967218799	40526606008	165207000000
3	2	1	163.82	23.7	610.5	0.26								3188	14.1	5.85	20	1845	0	4.55	119						69514769113	479000000000	89769551583	38875355143	172000000000	29636014060	329000000000	4304979332	568000000000	896000000000	48096154648	33727819328	53382006964	120317000000	8754554128	235190000000	44910079101	5173856896	361434000000	105481000000	121857000000	152740000000	122257000000
3	1	1	151.7	17.1	890	0.26								2765	26.6	3.02	12.8	2373	0	28.5	88.2						59848127628	564000000000	63402843460	28009672516	315000000000	16734475164	364000000000	10359270972	471000000000	1170000000000	37181127770	23340059497	55929786082	108503000000	5317981488	207537000000	16141764669	9118308403	230155000000	90639635989	102621000000	278033000000	135901000000
3	1	1	93.17	20.2	328.5	0.89	5187.15	889.21	106	2.6	1550	0.14	0.86	2225	3.6		18.7	2749	0.28	7.12	210.2	110	0.83	2402	0.05	0.13	78407488078	584000000000	76482946869	44651861041	386000000000	20770973591	320000000000	3547904293	1430000000000	1290000000000	32660612966	39692681476	53780133842	107181000000	8542972913	320897000000	22345444218	4615184721	183448000000	104978000000	58292887813	170733000000	145424000000
3	1	1	199.71	14.5	499.1	0.34								2095	13.5	3.64	11.5	1103	0	13.74	175.5						73738256258	1200000000000	110000000000	25188785713	333000000000	69842905318	599000000000	5587793790	854000000000	1800000000000	70422712135	33462676474	51301566424	143410000000	19562039168	382693000000	26292149045	7228805706	162048000000	185913000000	35134571637	54363789647	431392000000
3	1	1	98.82	10.8	330.3	0	10922.8	2091.95	107	3	1210	0.13	2.9	1824	23.2		14	676	0.14	33.43	108.8	107	0.73	1559	0.29	1.3	53184203918	711000000000	152000000000	32292979316	138000000000	52620859928	544000000000	6581409167	793000000000	949000000000	32411343930	31866471815	50937214914	124783000000	7359331404	342734000000	25294366132	3846045674	121338000000	154028000000	193195000000	86458113012	155465000000
3	1	1	131.09	17.8	306.7	0.7								3080	12.5	6.37	11.2	724	0	53.91	120.7						54722038992	513000000000	96661898601	25109010302	75267341916	11047475520	249000000000	6.20043e+08	345000000000	529000000000	27154626616	30750411104	55295795545	120700000000	3136240890	259537000000	17299065021	3804932491	84517149349	33841440046	146194000000	62418951912	136423000000
3	2	1	177.18	24.8	156.9	0.23								2912	17.8	6.1	12.3	2212	0	21.16	125.7						69491427741	574000000000	147000000000	27858098159	132000000000	50153210479	511000000000	4545419223	649000000000	1040000000000	65372191158	34685153886	57559143514	111302000000	11156986542	192838000000	17700968455	4627310587	93208757975	114306000000	18119683889	37252995629	138633000000
3	1	1	309.31	11.2	276.5	0.87	5.74	338.91	87	3.4	1436	0.32	3.4	1779	2.3		6	2681	0	0	211.6	82	0.46	1776	0.33	1.2	67681473378	870000000000	140000000000	28407386037	131000000000	25038538910	436000000000	4351610419	654000000000	762000000000	49353029312	31224619219	59104653847	125183000000	3791700117	312021000000	23388004535	8283615927	184390000000	107288000000	28889235676	53544757711	134265000000
3	2	1	119.08	11.7	243.1	0.27								2622	17.2	7.17	8.7	2337	0.02	11.67	116.9						65409280568	674000000000	135000000000	31886885719	221000000000	35550613789	616000000000	1398281319	856000000000	2340000000000	25707138857	21347754986	62070966034	91621856305	9476419544	326387000000	22791924011	6800387560	254511000000	37986396213	35805334776	26498080354	158152000000
3	1	1	315.77	16.8	191.8	0.87	3353.56	597.5	180	2.2	2249	0.14	0.4	2460	10.6		9.8	5177	0	7.19		655	1.7	2354	0.2	0.48	59720898488	665000000000	73889178773	24105156948	210000000000	18663543539	249000000000	5442645853	454000000000	513000000000	45931228112	40913595158	60642896933	126406000000	13297095573	201407000000	19927681388	10702643595	112744000000	31434452902	15582100438	86673430246	188797000000
3	2	1	191.54	9.2	483.5	0.26								2293	16.9	3.87	21.3	1852	0	17.53	204.9						58295614566	1180000000000	83485953385	26565322624	113000000000	28000296545	356000000000	3010900548	377000000000	1530000000000	39641988935	37392918948	50880688310	135353000000	30435263557	262921000000	26618654165	6694481008	102405000000	141282000000	72940068038	34066159022	114904000000
3	1	1	137.14	14.3	322.2	0.32								2274	10.3	12.72	16.1	975	0.01	3.6	192.5						58541970814	1100000000000	112000000000	17764666998	269000000000	75189253731	624000000000	2141696651	859000000000	1470000000000	78901480735	30904665156	47931571944	137053000000	9302703628	563019000000	20327326983	3385146182	189606000000	100467000000	288696000000	313443000000	156589000000
3	2	1	144.24	19.6	1177.6	0.22								2392	11.5	7.4	14	1535	0	22.25	470.5						65387254425	684000000000	124000000000	30674031786	171000000000	44984214589	656000000000	5531496905	699000000000	952000000000	49449739126	28851674039	60553037462	110470000000	8445320909	243914000000	25622309795	3300195099	278471000000	137351000000	125508000000	89314697774	510300000000
3	2	1	83.41	17.5	278.6	1.2	8454.14	1348.27	95	2.5	1298	0.44	3.5	2481	11.3		11.1	2729	0.13	18.55	196.1	111	1.4	1594	0.55	3.3	67559213316	818000000000	77913133873	45223863673	168000000000	27296990136	411000000000	4485174259	726000000000	1670000000000	23043474243	33746573732	57396694026	135401000000	6950284510	259907000000	21907513796	7556512354	199703000000	104374000000	184282000000	196493000000	282242000000
3	1	1	204.17	20.1	382.8	0.21								1612	19.1	3.16	15.8	1434	0	7.15	122.8						63239338836	795000000000	69697696881	31164771397	242000000000	23200524185	407000000000	3791839498	750000000000	1030000000000	20974811498	34635136664	50434698579	111104000000	24520521255	272303000000	18446074943	3812534168	168861000000	397943000000	48792744814	73326550766	86464948478
3	1	1	308.23	31.1	325.4	1.31	5671.95	3229.55	205	6.8	1134	0.64	2.4	2228			3.5	2478	0	3.97	483.8	162	3	2217	0.24	0.93	68633340085	1500000000000	105000000000	41788509376	187000000000	38557905119	484000000000	4769231531	854000000000	1240000000000	36675489485	29446402619	50561389921	131747000000	9235218984	346135000000	19168682175	6499280646	114101000000	168718000000	73814528701	53189004151	159754000000
3	1	1	193.73	24.1	1669.8	0.29								1291	14.5	19.67	11.3	1660	0	25.67	587.2						61209469837	535000000000	82648331616	34163641903	307000000000	19295028234	336000000000	4665447617	674000000000	2320000000000	39388474062	27753318724	53697015270	127892000000	6162604775	278341000000	20819043403	7110606581	164721000000	162652000000	265970000000	51261437459	183172000000
3	2	1	194.15	25.8	218.8	0.54	5991.15	979.82	165	4.8	808	0.25	1.5	2732			14.6	4029	0	2.62	1130.5	101	1	1202	0.22	0.86	64214777301	637000000000	149000000000	43634860640	176000000000	83338542158	297000000000	4625972977	670000000000	1580000000000	98673368957	30051052100	55792948370	124824000000	12639687606	293327000000	55820157388	9379683944	107547000000	123026000000	77769053778	46170100477	202123000000
3	1	1	160.39	11.5	1257.8	0.26								2019	20.7	4.65	17.2	2024	0	12.57	135.3						52021073730	960000000000	101000000000	31114584209	164000000000	44256486787	426000000000	2199593815	776000000000	1780000000000	45011723045	26704208965	44836771827	126582000000	6551364350	388788000000	20727426528	7989988477	191426000000	70651288593	786307000000	45971965663	235030000000
3	1	1	56.85	9.2	171.8	0.57	5268.02	725.55	197	3.6	1690	0.1	1.9	2802	3.2		14.6	2322	0	4.66	322	182	1.4	2453	0.28	3	63784848791	469000000000	61712900954	29703556942	232000000000	23769350605	248000000000	5931745134	819000000000	1310000000000	57636307123	32994115254	47122376374	143319000000	7595478144	271745000000	20912930616	8432036055	171378000000	101039000000	488155000000	139205000000	212032000000
3	2	1	168.55	21.2	979.2	0.23								2529	17.4	6.24	30.1	1926	0	9.04	445.3						56991547030	605000000000	81911071913	33199756453	176000000000	23999852373	306000000000	3825872325	449000000000	880000000000	35654749314	30305562467	49483204563	134146000000	6946306668	323388000000	29581205538	7291226899	300395000000	115675000000	110752000000	74878891924	152676000000
3	1	1	127.25	26.7	503.8	1.61	5831.74	1295.75	106	1.4	2660	0.087	0.94	2114	7.1		16.9	4303	0	0	210.5	70	1.3	2067	0.071	0.7	50393287732	640000000000	160000000000	41594103416	214000000000	57997802518	406000000000	4560761773	649000000000	557000000000	56782414527	32378521021	56338345134	124080000000	7019794394	340366000000	30819346719	8819403519	135732000000	160781000000	37262354576	52137426935	144182000000
3	1	1	182.95	15.2	408.2	1.59	6006.01	1474.23	93	0.88	1202	0.24	2.1	1565	12.9		9.8	5082		3.35	138.5	102	0.51	2376	0.3	2.7	50389347900	546000000000	68375291475	38850397067	199000000000	27397144252	364000000000	2786236224	1860000000000	1320000000000	44042557263
4	2	1	71.45	19.6	351	0.91	4858.99	1443.96	217	2.2	814	0.18	0.35	3108	32.1		11.9	3293		1.07	148.2	386	0.57	1963	0.38	1.5	58525261505	832000000000	150000000000	37326958004	198000000000	41551074943	404000000000	9156749802	774000000000	1300000000000	40983028200	39810446056	57055713234	142476000000	14597226852	624183000000	53501374257	7051460476	381122000000	43464586027	30578369414	43523815010	187976000000
3	2	1	238.36	25	143.5	0.62								2688	19	6.51	17.4	1341	0	6.62	121.9						65482776486	584000000000	93139986892	29239712564	199000000000	67332537708	514000000000	6352823117	540000000000	1070000000000	62120646257	25529846181	47603581306	112760000000	5663338935	329563000000	30042835402	11697222197	190174000000	133941000000	100594000000	54847867017	207990000000
3	1	1	211.25	25	118.2	0.55								3024	23.1	4.32	30	2357	0	6.98	151						52823725999	2250000000000	133000000000	31107013649	162000000000	30560067415	382000000000	2288273941	625000000000	853000000000	38123356483	32445402554	51501160714	120880000000	7371928346	322759000000	20310111511	8565955671	124073000000	167009000000	57814117886	44498345912	116045000000
3	2	1	165.07	20.5	660.8	0.29								2269	19.1	2.69	15.5	2133	0	8.23	363.5						54187499195	1270000000000	190000000000	31642754633	114000000000	69450909105	577000000000	5794038036	690000000000	920000000000	75949118612
4	2	1	91.43	6.9	232	1.29	1772.78	384.54	196	1.1	1526	0.2	1.1	2370	22.3		15.4	3825	0	32.93	1604.5	260	1.2	1763	0.65	6.4	54544017461	851000000000	64699661371	40265286334	533000000000	32495487156	332000000000	5428657229	699000000000	1080000000000	48333931559	31746523444	53386906272	135420000000	7690874045	219514000000	22032676901	4776355921	117278000000	71580795988	173074000000	287928000000	140369000000
4	1	1	131.72	22	181.8	0.95								3966	21.1	7.55	36.1	3337	0	14.98							71736096204	1140000000000	102000000000	36276243272	147000000000	28419330999	513000000000	2904604321	612000000000	857000000000	46536794991	29778393406	55296482122	130153000000	5542976695	308252000000	18367420611	4952938761	147002000000	88820021106	255373000000	141436000000	176845000000
4	1	1	111.61	22.8	3569.8	1.88	1528.17	135.33	104	15	2698	0.16	8.1	1968	6.5		13.2	1533	0	10.44	164	123	1.1	2449	0.29	5.2	51226227886	740000000000	126000000000	40098169885	120000000000	57509406200	240000000000	919441558	760000000000	708000000000	66111853179	31577350803	57873633615	98868456766	9100865504	284459000000	37920974258	3131278442	102117000000	58258144582	143584000000	65319241237	103499000000
4	1	1	119.42	2.9	68.8	0.72								2898	14.8	7.14	18.8	568	0	13.77	438.2						72217527932	469000000000	81264353477	36358316285	285000000000	37909693543	578000000000	2537862194	555000000000	1220000000000	48700950951	48283136638	55611722391	116746000000	22370553523	191211000000	17485141030	5287645537	217628000000	82896626657	50500920234	40228497077	222157000000
4	1	1	121.62	17.2	331.8	0.56								2041	20.7	5.24	24.8	1117	0.26	5.74	172.1						53888299059	418000000000	82262790404	28272735017	194000000000	33713430675	355000000000	4288185077	612000000000	1460000000000	41671582696	29658347745	53368072945	115258000000	10491419196	294742000000	22156589640	7683592132	308869000000	89810147440	77655123036	66502073777	231744000000
4	2	1	93.02	17.3	1173		4701.53	2528.5	132	2.9	2206	0.38	7.5	2540	3.6		16.2	1639	0	5.02	85.9	365	1.3	2628	0.51	2.6	56283743522	499000000000	84100235180	32470355239	191000000000	24816817669	351000000000	4948647091	491000000000	1540000000000	26255228966	36408533933	57974742023	122333000000	17230537630	391764000000	23252807743	6807301296	114965000000	101758000000	40563010732	52404971589	324977000000
4	2	1	53.86	18.6	463		1225.7	217.94	102	1.1	1621	0.23	2.1	1058	25		11.3	7817	0.18	14.36	555	428	1.8	1605	0.36	4.5	59802957612	692000000000	135000000000	31124289117	232000000000	77175553385	530000000000	2823818687	649000000000	1370000000000	93314900558
4	1	1	70.64	23.4	211.5	0.63								2571	11.7	7.4	8.8	1782	0	2.79	305.4						56509672907	292000000000	105000000000	38235816291	142000000000	31275736817	405000000000	2301093293	610000000000	1190000000000	39644091237	40057720862	61656054320	93911588868	11087710585	173601000000	17493694285	3437231743	157977000000	64918593975	642503000000	353204000000	127610000000
4	1	1	79.48	36.9	169.7	0.69								1987	12.5	9	11.2	767	0	4.74	418.5						48915655019	468000000000	158000000000	31043967445	284000000000	61400839478	471000000000	7263849047	516000000000	871000000000	72443121094	15331286640	47719445889	123075000000	3734505341	263072000000	18532058393	6019532566	101632000000	141733000000	111066000000	419580000000	178287000000
4	1	1	177.3	14.4	96.5	0.65								1832	20.3	4.58	15.1	1112	0	11.63	180.9						53487019703	1620000000000	136000000000	33735679857	256000000000	58262780748	453000000000	4424333746	952000000000	1320000000000	61963822160	32561480922	67431208764	134246000000	6975693347	337721000000	21136621732	10320424337	365424000000	24564683672	76594472722	70973519722	187602000000
4	1	1	94.6	20.9	157.5	0.63								2674	15.5	7.9	16.9	2485	0	5.93	1129						63890985427	713000000000	94734119974	36040350947	130000000000	34205387351	472000000000	7908974610	579000000000	1310000000000	33718458988	32286510024	58152756648	136750000000	14726724679	284962000000	35681425414	7292806818	139329000000	118251000000	107500000000	50322207479	132289000000
4	2	1	99.43	28.4	291	0.57								2025	26.8	7.18	16.6	3976	0.14	7.99	140.8						64743572003	677000000000	63488131648	23700633162	295000000000	34565963699	222000000000	2561004310	951000000000	472000000000	32854426511	35994674605	53467841370	108673000000	13041961264	274586000000	28395150129	5923140279	245900000000	230380000000	94125516197	96992149359	172700000000
4	2	1	108.27	32.1	464.1	0.87								3729	17.4	12.68	33.1	1073	0	12.96	157.9						66033275634	1340000000000	120000000000	47098766591	181000000000	62399982748	411000000000	3024175298	805000000000	801000000000	54446441316	38103440000	53520192602	107858000000	12502335115	217957000000	25542419722	6936609558	381557000000	90397361259	192992000000	129087000000	342415000000
4	2	1	77.65	34.4	102	0.76								3680	20.6	3.69	27.6	1444	0	6.42	120.4						61936931080	1900000000000	90672997476	37055493525	155000000000	33232335231	321000000000	4101798500	784000000000	1350000000000	38013238231	25577482466	55387147422	126319000000	14232807084	376020000000	22412614791	9227220322	249316000000	75838219531	53448459884	146145000000	402504000000
5	2	1	100.66	37.7	172.8	0.69								2360	9.2	6.61	18.8	1007	0	15.25	162.7						54703074034	689000000000	135000000000	29889173990	251000000000	51652674731	404000000000	4097176578	565000000000	1540000000000	67444903021	19172788763	51479265298	98802734783	13162929418	194829000000	26230198495	8595415315	452561000000	160353000000	736154000000	247984000000	333004000000
5	2	1	133.56	16.6	340.2	0.54								2310	18	45.48	16.4	1916	0	15.8	167.6						52984058507	706000000000	227000000000	36321635357	184000000000	152000000000	422000000000	5827035023	686000000000	1610000000000	94658091766	38555186451	56067765345	130800000000	21702854458	286078000000	105021000000	9893719333	185990000000	167445000000	119816000000	96502075875	1026560000000
4	1	1	116.71	28.2	213.4	0.62								2092	23.7	3.37	10.6	2385	0.06	5.63	150						63088566676	586000000000	109000000000	39541777354	236000000000	44099525397	514000000000	5392747200	665000000000	1470000000000	48304999963	23021725268	50094889841	100399000000	7026761921	203415000000	13587989504	7543990121	106383000000	180175000000	308261000000	346918000000	158532000000
4	2	1	150.12	24.9	1739.8	0.73								1998	13.1	6.61	17.7	1338	0	4.56	294.7						52300485069	1040000000000	110000000000	34347596610	138000000000	27660052014	314000000000	3631311877	606000000000	1290000000000	48631272911	38199248067	55424298996	127802000000	10464625500	263034000000	19026234486	6716837298	209378000000	97820035816	70925806896	56857127775	140845000000
5	1	1	122.38	14.6	456.9	0.66								1303	11.7	6.16	20.4	771	0	17.77	192.7						65780733712	928000000000	98880327347	33704817239	200000000000	28946602949	566000000000	7454252137	624000000000	1110000000000	45370419482	15680873794	53197493042	79208634868	4305490684	412039000000	29272505109	6735955918	83980653241	49977947614	11978376921	39227318722	111734000000
5	2	1	175.45	3.3	483.9	0.55								2252	16.9	6.12	11	1121	0	21.6	106.1						63176598043	867000000000	150000000000	24262310351	136000000000	47637058298	337000000000	6243926672	531000000000	1620000000000	63555411835	26766855911	56540580008	121083000000	4668469030	466190000000	30800339462	15655480921	178221000000	152771000000	23509857315	38484920326	181800000000
5	1	1	165.63	9.9	627.6	0.41								1931	17.6	4.25	15.5	1224	0	12.23	160.2						54390054887	904000000000	114000000000	30236838925	132000000000	35736604047	473000000000	5742439023	527000000000	1840000000000	55791814605	24858191671	59462620588	143338000000	5037661802	233543000000	18248934509	10779799951	135365000000	91758790483	29478382631	63074725101	151426000000
5	1	1	105.16	19.9	526.6	0.75								1846	11.9	10.82	19.2	1642	0	5.51	195.7						67769786303	676000000000	89674275675	36643002214	156000000000	19782610651	461000000000	8422097196	591000000000	1100000000000	67941882390	30483692414	59319960535	134678000000	13973871589	319360000000	21306028071	8544166767	587322000000	102847000000	79564231235	247955000000	178534000000
5	2	1	200.09	34	253.5	0.8								2098	19.9	7.11	16.5	2644	0	6.9	421.4						65852326468	966000000000	88754815514	33899730570	314000000000	25016579953	335000000000	5351226347	737000000000	1760000000000	28910357297	36244013963	46960817369	100803000000	13627202776	316054000000	17887603668	4834808978	145044000000	127043000000	86797520644	84910143542	172922000000
5	1	1		15.6	492.5	0.76	8.54	330.95	64	1.3	884	0.25	5.7	4524	3.8		16.7	804	0	9.19	115.1	65	1.1	1016	0.16	2.4	67205419106	665000000000	88000768478	31672230324	143000000000	23774080359	380000000000	11747987496	679000000000	1160000000000	55136957346	29695676482	55374850807	131820000000	8091059109	381969000000	18895305107	5732745388	276835000000	118792000000	308667000000	205035000000	246274000000
5	1	1	96.31	14.5	219.5	0.99	4039.32	448.19	143	2	1537	0.24	2	2138	11.2		15.7	2365	0	26.51	432.6	364	0.69	1810	0.4	1.5	55162878269	602000000000	80840446861	37824781222	125000000000	26388541344	338000000000	3578264172	841000000000	1580000000000	50595318949	36584939478	54440836573	128726000000	19203979329	353867000000	17902115502	5001009467	167150000000	49890440000	241850000000	241162000000	256780000000
5	1	1	167.78	26.1	527.8	0.63								2114	14.5	5.63	29.7	960	0	3.78	205.8						66582263445	433000000000	78498483863	26062536198	117000000000	20451080091	319000000000	8096160977	426000000000	543000000000	37730888146	28949730752	50695597759	122930000000	7174947727	273791000000	22473769847	4764506182	160647000000	207228000000	87972515520	94253981576	93698759059
5	1	1	143.46	16	147.8	0.56								2427	19	7.16	24.9	4168	0.03	5.96	249						58137165947	489000000000	108000000000	29394737648	175000000000	47335673657	468000000000	2884284545	542000000000	902000000000	54575325784	32800071731	40942949353	90338677707	24554298620	99488534947	15372037317	5971091763	178121000000	157698000000	439809000000	236835000000	240266000000
5	2	1	125.72	38.1	165.7	0.7								2736	12.2	10.13	27	1485	0	3.65	251.2						59814019187	488000000000	147000000000	37620940845	138000000000	69145306893	389000000000	6454444894	497000000000	652000000000	74164343718	41288372868	54904610223	129365000000	16085107173	287250000000	13682468561	4093969294	112250000000	47075448061	91415512391	64313983055	125543000000
5	2	1	145.42	18.1	111.8	0.63								1976	23.3	6.25	13.7	1051	0.28	0.55	94.2						47301738245	1270000000000	145000000000	32874873856	119000000000	42144798305	569000000000	5180191856	519000000000	1160000000000	57527726791	32331276979	57026832470	127052000000	8246731052	319343000000	18485513902	10040599258	123842000000	71491647506	84065152997	70936926071	206778000000
5	1	1	316.38	8.9	1027.7	0.75																					59584156943	945000000000	76712470208	27961104543	154000000000	20328823751	295000000000	6842887241	418000000000	372000000000	45889681861	28089241466	61412193012	141310000000	3639813458	185830000000	20798487640	8504987697	169823000000	26529440067	1060660000000	259439000000	328469000000
5	1	1	39.24	9	857.3	0.91	32.97	213.39	49	3.7	1511	0.083	1.7	1382			8.3	2769	0	0	220.8	44	1.6	1370	0.15	0.58	69208588895	434000000000	131000000000	35897001142	226000000000	63904070054	390000000000	9501963702	698000000000	932000000000	74624212901	26583212659	54227832613	112492000000	4844251055	476795000000	32014991958	8767430099	87539759524	138350000000	106212000000	49953257103	143113000000
5	1	1	320.06	12.7	710	0.69								1667	14.8	1.31	12.2	928	0.35	4.65	238.8						58255183886	823000000000	139000000000	32599218316	205000000000	41389261031	529000000000	5672104020	688000000000	1790000000000	43463825676	22163211660	62104236760	106497000000	7316619277	275627000000	19299226758	4676427479	109777000000	22712678107	242095000000	123989000000	130806000000
5	2	1	97.22	16.9	101.4	0.59	1.93	556.39	681	2.9	1952	0.16	0.37	2075	15.3		15.2	3469	0	5.49	697.2	509	1.4	1942	0.33	2	62470952652	722000000000	133000000000	31165946033	157000000000	31644883721	253000000000	5888463261	519000000000	878000000000	36821137562	34884113537	53878339982	129476000000	3774827326	401679000000	32479048039	7246055741	178527000000	136864000000	77987800977	49964504002	163646000000
5	2	1	253.36	19.2	176.9	0.67								1528	25.2	4.93	17.6	807	0	29.26	94.2						53403472199	1170000000000	153000000000	30376463131	821000000000	57584718121	408000000000	3764272367	457000000000	787000000000	27432723489
5	2	1	184.45	15	249.2	0.5								1849	16.3	4.67	20.2	1684	0.24	10.13	150.1						53615165250	1330000000000	185000000000	28916063270	119000000000	81932015174	475000000000	-5.29241e+08	657000000000	1180000000000	83937161851
5	2	1	194.39	15.6	237.7	0.5								1601	13.4	6.03	13.8	1212	0.21	2	161.1						59955464205	451000000000	116000000000	29270340643	240000000000	41337004544	343000000000	5599319358	420000000000	1050000000000	47775038680	25473943320	64267793839	138873000000	13437896726	290155000000	33979613135	7279344044	369068000000	134595000000	80791460680	71240391648	476535000000
5	2	1	44.22	4.9	245.5	0.82	2.01	135.15	237	2.6	711	0.33	1.6	1680	9.5		16.8	2483	0	4.43	170.8	287	1.7	1690	0.27	0.71	54794842384	381000000000	104000000000	31697997359	293000000000	35197280501	690000000000	5589768474	669000000000	998000000000	48498517523	30214099923	47241976330	121449000000	18622157238	342104000000	16453840842	4486491393	128555000000	111121000000	261532000000	154508000000	262305000000
5	1	1	122.81	15.2	767.6	0.91	3837.46	808.22	184	0.63	1785	0.35	5	2054	18.5		13.1	6282		2.14	129.9	235	0.45	1290	0.34	0.68	45063140001	226000000000	106000000000	22285140784	103000000000	40102471546	259000000000	4684293245	363000000000	514000000000	45621453102	24750192232	47731149637	101693000000	13748077225	205778000000	24744398397	3867560743	386035000000	94669847412	924593000000	175527000000	529138000000
5	1	1	291.61	11	517.3	0.49								1588	16.5	2.87	11.7	1672		6.52	138.3						62538279831	1240000000000	104000000000	26372458389	164000000000	29913936668	382000000000	4188670355	425000000000	1420000000000	40093648474	25126800581	55167662683	120495000000	5841875142	290819000000	20589908419	8253593722	109823000000	46559723634	70563902895	68498765210	154847000000
5	2	1	83.41	3.8	589.7	2.26	3088.52	521.67	174	6.5	1875	0.19	6.4	1516	6.2		8.4	472	0	0	63.3	881	5.9	2311	0.33	1.9	55430571590	366000000000	43041781284	33060807164	154000000000	21089413538	256000000000	1062222966	502000000000	701000000000	37764088468	54939027541	75604165003	115070000000	24521541778	191912000000	20890068139	3328048247	195408000000	56655955296	209751000000	83470095754	221835000000
5	1	1	35.63	9.3	404.5	1.14	1524.81	634.41	107	1.7	2238	0.28	2.3	2142	12.5		10.6	529	0	5.43	64.3	177	0.79	2584	0.065	0.43	73315792550	1840000000000	102000000000	32843069866	205000000000	19342548958	424000000000	16838491013	559000000000	1370000000000	40123972559	35580485668	54702642782	129703000000	7496752744	325863000000	25087836741	4439180949	82740504204	22540085112	288931000000	63414902916	165971000000
5	1	1	146.62	5.9	559.7	0.68								1673	21.9	7.95	10.4	1691		2.04	130.3						55788345164	1070000000000	108000000000	29046618836	177000000000	45640452101	578000000000	2750588086	582000000000	1870000000000	58278581835	41097483714	55396066509	114938000000	10826817093	338740000000	30397913036	3927165413	222155000000	93941455740	78811968577	46205108322	204314000000
6	1	1	198.12	9.7	798.7	0.48								2245	13.9	1.95	16.9	532	0.22	3.68	231.8						61900330041	715000000000	113000000000	41615378778	216000000000	36439707287	382000000000	5914495134	960000000000	1880000000000	38988157399	42167564046	64671218362	176081000000	17047600262	361745000000	20253049456	9046599251	216161000000	60534115603	157602000000	148403000000	296881000000
6	1	1	173.32	7.9	1137	0.53								1049	14	1.64	8.7	539	0.23	6.09	133.7						55294251625	1080000000000	75883455738	16536032510	191000000000	27927111507	343000000000	5236778660	721000000000	1300000000000	22002912382	41391272726	62845168444	115137000000	19073043832	229448000000	26655596473	12885640278	82032250015	24502512652	127288000000	178719000000	220110000000
6	1	1	263.96	11.4	194.7	0.64								2179	26.7	5.82		805	0.27	26.49	98.7						56683324351	4000000000000	124000000000	23379333688	158000000000	62694768205	411000000000	4964035747	703000000000	1440000000000	51371601907	30855114410	52169045712	132453000000	6237347300	435808000000	38159087611	8420098475	164659000000	136656000000	66171415099	47594646536	163918000000
6	1	1	259.22	21.9	705.4	0.99								2486	16.4	2.91	17.3	1515	0.31	6.39	455						51571101134	1330000000000	172000000000	27436341724	173000000000	53198714235	457000000000	3037652949	564000000000	560000000000	80196828003	29623011107	67964095527	107718000000	8946782784	213846000000	14989348481	4861074672	124832000000	41266119549	162068000000	69391599237	143464000000
6	2	1	223.71	10.6	345.4	0.46								2216	23.3	3.96	14.7	2661	0.33	3.95	142						48408625547	832000000000	81973965508	26927058326	152000000000	32039223725	415000000000	2460092294	1160000000000	1210000000000	35601697761	36845655558	52531853401	141256000000	6897945787	342564000000	32326290114	9237908059	118506000000	69253451505	102020000000	183057000000	139789000000
6	1	1	311.1	9.1	216.2	0.37								2878	13.6	1.33	16.6	1595	0.24	12.21	62.2						59774337985	539000000000	130000000000	26820054689	134000000000	65855136288	437000000000	8720006930	454000000000	1270000000000	67684701566	16696559974	57769241251	92575760860	6371214453	273381000000	52759328163	10414911502	83602138431	69767525974	108533000000	96498977752	135483000000
6	1	1	169.88	16.4	190.4	1.22								1689	18.9	5.56	16.2	1059	0.24	4.46	172.6						50772793400	552000000000	104000000000	28961581182	229000000000	39954542257	448000000000	3308575437	520000000000	657000000000	39646083364	27874431127	44635494583	104647000000	8556848625	340408000000	20734400759	6685151539	209824000000	57656287300	477758000000	455218000000	292506000000
6	2	1	277.96	14.3	1397.2	0.32								2383	10.5	4.14	13.7	1309	0.28	4.67	871.1						76730492415	474000000000	74974847883	30738809585	132000000000	19385126162	377000000000	13891615152	410000000000	556000000000	39070187072
6	1	1	248.88	9.9	1299.6	1.01								1900	12.9	6.6	3.7	1500	0.23	9.7	155.6						54915471482	626000000000	102000000000	37081896751	249000000000	50252984142	619000000000	2640873363	846000000000	2230000000000	47276026151	28519626144	55178473154	140476000000	8599389900	333153000000	24700973287	4876196623	178163000000	135063000000	73846115599	183049000000	194365000000
6	2	1	150.64	8.6	288.7	0.11								3155	20.9	12.63	11.6	2723	0.32	11.83	135.2						65121106805	399000000000	130000000000	28983492345	210000000000	42679273715	466000000000	4146072242	482000000000	565000000000	59816484252	21999277641	52164986633	92531654195	4840828842	247574000000	58729233175	9744437910	109259000000	137295000000	30367679503	46186891969	148574000000
6	1	1	91.52	17.4	168.3	1.04								1956	17.2	2.31	9.5	804	0.26	5.91	96.2						57656870083	1170000000000	133000000000	42225315381	212000000000	31603438078	677000000000	2257022669	863000000000	1500000000000	84249637279	26762459147	55244760550	118549000000	5594489361	326920000000	15270935136	3521232323	149079000000	118991000000	547630000000	278493000000	120359000000
6	1	1	86.34	9.5	222.8	1.55	3168.96	927.53	145	3.9	1445	0.21	0.77	1586	15.1		11.7	729	0.04	3.36	71.5	454	2.1	1607	0.28	0.57	48341245480	938000000000	100000000000	42274781458	205000000000	34515347907	271000000000	2300760078	508000000000	1090000000000	37165198624	34831925401	52888520753	130492000000	8065012011	283469000000	26747961002	7543274665	194000000000	53122370709	325605000000	93409005862	247280000000
6	2	1	50.85	29	470.5	1.9	4877.45	681.95	97	1.4	1741	0.15	0.95	1764	23.6			631	0	57.64	79	116	0.9	2765	0.3	0.81	55062311873	1130000000000	124000000000	25680666553	155000000000	35120495635	485000000000	5908669731	789000000000	1580000000000	81962470322	44211818584	61234691848	155294000000	3483837429	427854000000	24969168214	5822411354	466477000000	121287000000	52693382771	30654864141	310601000000
6	1	1												2203	17.9	4.99	7.7	1544	0.26	4.8	212.5						60552120524	565000000000	127000000000	30033022912	147000000000	30885404539	512000000000	10192935779	890000000000	1650000000000	76208798195	36872381772	47546274528	172293000000	11213822789	422147000000	24429593421	7502321689	184908000000	50804213893	18789920027	44888127362	191985000000
6	2	1	36.57	25.8	276.5		10041.6	1110.76	101	0.71	1376	0.1	0.44	2237	13.7		7.8	1180	0.02	15.28	71.4	186	0.7	2091	0.47	3.9	50433699491	829000000000	117000000000	32869292401	217000000000	44091031052	390000000000	7158006666	509000000000	1710000000000	54921600619	26900235155	42801861900	110232000000	14883125587	367728000000	70917541532	6902513834	153424000000	121668000000	574118000000	43116037713	337176000000
6	1	1	171.46	19.9	344.8	0.63								1841	11.7	6.58	8.3	530	0.24	0.94	136.4						49698570402	752000000000	139000000000	10988869050	86562419891	60834505616	374000000000	4.64237e+08	230000000000	1520000000000	99503318032	41199573923	62841249872	122479000000	27869374915	178109000000	15590292076	6016954184	133583000000	140321000000	156362000000	107861000000	208804000000
7	1	1	220.24	9.5	160.4	1.49	0.87	2.81	163	14	1879	0.4	3.5	2019	12.4		15.7	309	0	34.93	60.7	180	1.1	1741	0.2	1.2	67509746399	1020000000000	140000000000	32078340256	96633613378	22384194670	351000000000	5411879566	640000000000	645000000000	21435337659	24723835076	48722450491	97397924303	12968302661	282172000000	16092000914	3503500819	238950000000	106904000000	675671000000	200800000000	158297000000
7	1	1	173.42	17.1	282.9	0.78								1757	20	0	11	1268	0	15.82	182.4						54217763387	974000000000	95018019242	38477956371	181000000000	31315334809	700000000000	7610667746	1170000000000	2530000000000	35906938444
7	1	1	295.83	9.1	710.2	0.5								1949	14.3	12.06	4.6	2739	0.13	8.94	105.3						75570036919	656000000000	49358202072	49997288607	107000000000	17529742456	254000000000	3678650857	474000000000	444000000000	14996946470	44416640998	64564536368	131349000000	16452139179	319559000000	18129829100	11142448126	210845000000	67387739705	233349000000	66159326820	412208000000
7	2	1	153.21	17.3	106	1.33	1016.84	164.99	81	5.9	1367	0.22	12	1722	15.3		6.3	1414	0	2.72	68.8	174	2.2	1707	0.41	2.6	77564650838	664000000000	68362090432	34218469179	274000000000	18059794498	337000000000	7184440376	452000000000	1110000000000	55651169320	33465123982	67472079017	149546000000	7260701579	328400000000	23691463073	6793651475	167883000000	93206103673	76780612656	42151610533	282685000000
7	2	1	142.51	8.9	1267.2	1.42	2271.41	501.29	442	2.2	1167	0.2	0.69	2316	19.8		8.9	921	0	20.66	85.2	354	0.84	1237	0.36	1.8	68350779356	414000000000	96856060745	21073305644	199000000000	25445689522	393000000000	4814491109	391000000000	649000000000	59819626057	23207028966	65767800161	125004000000	8132501362	202803000000	41486585616	7430739596	272376000000	122784000000	649901000000	107887000000	214617000000
7	2	1	224.87	6.5	204.7	0.24								2163	19	0	12.3	2342	0	7.79	213						56799623634	642000000000	120000000000	26221248752	141000000000	35751193975	446000000000	4685903548	556000000000	1140000000000	46703506645	32908619035	56556196991	123589000000	6326087726	365256000000	51217240308	6340911796	257041000000	97629299167	139855000000	39421306707	179309000000
7	2	1	127.28	10.3	225.1	0.31								2004	11.9	0	14.2	809	0	5.79	321.1						73257458613	951000000000	98642907338	34505377532	128000000000	35448551887	348000000000	5823733300	653000000000	1170000000000	56084372990	24589725095	48477365989	127123000000	5756178025	293525000000	26080001336	9428277700	106324000000	176816000000	233392000000	42310329504	134454000000
7	2	1	179.08	7.8	180.5	0.63								2246	13	0	13.7	1095	0	18.85	176.4						56563615003	2440000000000	118000000000	18258547597	199000000000	54348629379	670000000000	3692104005	643000000000	2190000000000	49816094146	33264832280	48471536809	128162000000	24696882796	429375000000	21143318010	4380046954	121581000000	86105914688	50127203824	52990784879	655234000000
7	2	1	149.75	9.4	513.4	0.35								2582	15.5	0	12.9	1475	0	11.64	131.5						57988705060	817000000000	189000000000	27532567683	102000000000	102000000000	508000000000	4482489302	417000000000	860000000000	77837392950	21151271117	48657135666	142181000000	6927928361	252617000000	18941498346	6719736166	287749000000	151506000000	148632000000	34323406258	161647000000
7	2	1	87.48	8	187.1	2.2	33.98	172.3	142	3	808	0.1	1.2	1652			7.7	385	0	0	53.4	209	2.3	1196	0.12	0.17	67984404310	961000000000	89665226697	29959438049	178000000000	22943148374	406000000000	3924351942	618000000000	710000000000	66567247403	25141060246	46345477967	101060000000	9.23085e+08	318479000000	18082100753	14694904364	228597000000	50988660613	618118000000	39888669192	159736000000
7	1	1	144.79	10.6	193.4	2.23	4984.9	352.91	80	2.3	954	0.11	3	794	6.1		6.7	2045	0	2.82	106.2	240	1.6	683	0.13	0.16	64943613998	1440000000000	85281579084	17272812965	189000000000	31289976536	367000000000	10138880925	551000000000	1450000000000	52083222089	25695669404	56449513475	113866000000	10578416866	317345000000	25950975016	6216657171	91546483742	81242801807	101341000000	40975207633	155230000000
7	1	1	200.82	15.5	738.8	0.63								1514	12.4	0	11.5	1715	0	12.56	488.8						56916008734	778000000000	82172680668	24409880901	233000000000	37020023742	260000000000	2019219741	359000000000	528000000000	55624127083
7	1	1	194.59	7.2		0.46								1321	39.8	9.98	4.1	1249		5.25	83.6						53260402038	554000000000	118000000000	32959737174	202000000000	68847247042	408000000000	6468325976	753000000000	1190000000000	72583669093	33957624905	56237004643	161087000000	11821440850	351880000000	39310145526	5928627473	228565000000	71958176898	54158061622	65403187733	417280000000
7	2	1	100.49	20.5	357.7		302.76	187.22	160	2.5	1837	0.61	1.5	2445	14.2		13.5	3303	0.04	1.84	119.2	263	2.3	2562	0.27	0.32	50491605620	1390000000000	134000000000	34913822997	127000000000	32436961906	391000000000	7877471608	559000000000	1020000000000	47668078892	34780098445	59066418363	131303000000	13618115772	347972000000	24602028419	8953427849	134184000000	68328503673	76327937634	83888300757	349468000000
7	1	1	86.06	9.8	141.7	1.15	4.7	264.04	127	3.7	1161	0.27	1.1	2418	7.3		12.4	1151	0	0.63	133.3	99	2	1034	0.31	2.6	47047934599	517000000000	108000000000	34213213574	188000000000	48980408977	457000000000	4960411629	556000000000	1150000000000	54843467144	37167711776	49461691481	196023000000	22136306125	543338000000	33352859097	2843980837	201941000000	88751818253	280619000000	106263000000	477399000000
7	1	1	65.47	10.1	800.2	0.8	2011.84	271.53	126	2.5	1494	0.22	2	1514	12		13.6	891	0.02	0	124.7	332	1.7	1842	0.4	0.69	51625470630	1720000000000	118000000000	37417109687	149000000000	49439673576	456000000000	7254469539	587000000000	1940000000000	78787435955	33241103738	53860905358	129601000000	5827274444	309712000000	17468535580	7993446239	187870000000	86956705174	176361000000	78762394905	184738000000
7	2	1	96.76	14.3	212.2	1.47	4327.6	1180.77	122	2.5	1666	0.12	0.47									122	1.3	1335	0.43	1.5	44239058787	1380000000000	124000000000	29580825807	229000000000	36224265495	393000000000	3666845789	705000000000	1930000000000	34762592355	24176171320	43098223384	181456000000	11275341746	197016000000	13701720435	5889524174	190617000000	184059000000	67796462666	89926257412	138686000000
7	1	1	195.76	7	729.9	0.43								1635	16.7	0	8.2	928	0	14.94	220.9						65582801096	436000000000	67773556243	27983739263	306000000000	20385156304	320000000000	7392834153	528000000000	1110000000000	42994966036	15655560506	47825303712	128747000000	21669835177	274576000000	23874338077	5978849050	231846000000	182390000000	54094547086	28798853387	172540000000
7	1	1	138.17	8.4	1273.5	0.41								1751	16.1	0	16.9	2471	0.08	13.93	280.5						56274601453	1190000000000	146000000000	15172487872	168000000000	30818132972	318000000000	9976818552	469000000000	1760000000000	50181021915	24619917155	50468692042	110130000000	6839060084	230650000000	23444753121	6013320112	234597000000	120522000000	593078000000	308668000000	164708000000
8	1	1	226.79	13.4	16.9	0.32								1247	14.2	0	12.8	626	0	25.7	81.6						53884133427	1080000000000	104000000000	27474223850	141000000000	32764910216	322000000000	2292468520	502000000000	987000000000	49098034672	36184053162	51889399847	112864000000	17695075349	330231000000	21899946098	5438094042	520972000000	58442193867	307936000000	122967000000	307604000000
8	2	1	180.42	14.4	95.4	0.41								2277	20.1	5.72	8.6	945	0.24	6.58	81.6						53849059753	1120000000000	105000000000	34410453004	142000000000	33201422557	420000000000	2278018267	662000000000	1260000000000	96198506127
7	2	1	172.07	5.1	582.4	0.29								957	16.6	0	11.4	1136	0	28.53	128.9						62370996553	823000000000	110000000000	36054958034	151000000000	29885182117	386000000000	7451770976	1190000000000	1670000000000	31666251137	35484642570	51426565598	170254000000	3934653036	324627000000	19789277223	3704334934	167794000000	132446000000	248994000000	193332000000	211670000000
8	1	1	199.76	11.3	482.6	0.29								1701	18.1	0	10.9	1442	0	7.12	141.8						52478537827	1320000000000	154000000000	18791798611	130000000000	28812205959	317000000000	12333071592	447000000000	640000000000	50712527273	28408315035	57998024354	130662000000	7455155584	296968000000	28214775025	5967611146	186208000000	85366900807	75810283318	60811083246	223146000000
8	1	1	158.69	10.6	54.5	0.34								2539	16.9	0	17.2	742	0	8.02	91.9						56281588752	1980000000000	94999205293	26031532875	105000000000	29493773443	418000000000	7770798767	480000000000	1480000000000	75774881263	28730848935	81692221082	60927469437	8090887172	340689000000	33019387739	6834465404	2294880000000	72211559615	31600193010	56080869293	101542000000
8	1	1	205.16	16.1	53.1	0.44								1112	12.3	1.88	14	1266	0.08	5.29	165						61882829740	1470000000000	207000000000	16093133257	150000000000	33726548843	255000000000	6610932200	739000000000	2000000000000	43565812963	36616230631	70263696319	152328000000	11391473857	404529000000	21925562016	6901545060	130973000000	41259219220	36598832503	51559432028	149609000000
8	1	1	121.07	7.4	253.1	0.38								989	12.5	1.84	5.4	983	0.11	6.6	690.6						58398744025	1570000000000	79900871393	21147639759	162000000000	29561613744	325000000000	3046160713	552000000000	1880000000000	43182770594	35918679899	55084386518	140359000000	25939845343	325057000000	23172378385	5769016306	348520000000	90775616375	46918214184	67665608582	595742000000
8	1	1	210.79	13.7	69.4	0.27								2144	10.7	8.53	8.4	729	0.16	6.06	197.1						53588874907	448000000000	119000000000	28355448906	407000000000	45298966138	350000000000	5267639998	485000000000	626000000000	44858638964	36885775981	56762886836	117820000000	8465185043	295515000000	29411000168	5067015617	190568000000	55796499291	91772103562	63634778308	211836000000
8	1	1	144.43	4.1	11.2	0.23								2136	15.2	34.54	9.7	839	0.17	12.1	179.3						65966302725	649000000000	109000000000	29742954937	400000000000	23221678867	419000000000	2951854633	505000000000	1610000000000	40064446383	17116616815	56575938037	126513000000	9164715426	387746000000	32019249327	23840418019	317232000000	118281000000	37102006154	69769970323	240995000000
8	1	1	88.33	5.6	1.7	0.33								1068	19.8	8.08	16.6	1145	0.21	11.66	203.8						47819279079	425000000000	105000000000	32632062430	317000000000	45822568728	315000000000	8037012077	464000000000	1180000000000	57177059578	31974964787	50249921773	128376000000	15394287179	381308000000	42619906526	8765220196	289633000000	108560000000	35218469650	73620079257	149474000000
8	1	1	144.85		57.7	0.36								1678	14.2	0	9.7	1376	0	8.81	106						55628814364	445000000000	46450888353	17876103767	408000000000	85744511718	320000000000	2224638479	422000000000	501000000000	26859572947	26966909778	57252654337	128226000000	4653965119	363516000000	27690740337	9198679170	129576000000	72287777261	107964000000	154302000000	178976000000
8	2	1	208.87	22.5	26.6	0.41									9	38.33		1298	0.24	8.12	264						57436370039	701000000000	69930910436	36771669233	179000000000	24272279503	309000000000	5062784289	748000000000	831000000000	27491210857	39906567726	49228744275	113987000000	11895505692	273813000000	15569404993	3426666732	156724000000	59811982686	424310000000	206261000000	141720000000
8	1	1	107.18	4.4	7	0.32								1834	22.1	6.03	12.8	1033	0.13	27.11	114.5						55997053434	776000000000	137000000000	39780543493	221000000000	35914330259	524000000000	3073370123	746000000000	1800000000000	37749024621	38757699841	58523977807	123929000000	18671615698	327748000000	18750961792	4486158107	229156000000	75055768639	229364000000	67107325809	234206000000
8	1	1	172.1	5.7	55.9	0.33								1777	15.5	8.56	11.8	811	0.13	17.64	145.5						47946852523	1000000000000	180000000000	25671886472	111000000000	45614515222	518000000000	5465606590	572000000000	2220000000000	42275230664	35465864728	60828838996	133807000000	11381729574	389571000000	17687570848	3737360346	243932000000	86407022273	451744000000	64783614352	216902000000
8	1	1	178.57	5.1	31.4	0.35								2129	22.3	27.08	9.5	1553	0.14	8.54	224.2						56536475057	2380000000000	117000000000	32065391179	106000000000	33834710166	342000000000	2936314549	696000000000	968000000000	33296072549	27019743017	52300563229	145257000000	5720314050	236211000000	21560094502	5512398214	169148000000	115926000000	55644463125	139075000000	242864000000
8	2	1	194.02	7.6	232.6	0.64								2527	18	9.02	12.6	889	0.4	35.84	127.2						55739852677	1660000000000	139000000000	27353925165	91297106388	60122750651	468000000000	6104198767	461000000000	1010000000000	87992850855	32440516419	61205107352	131163000000	8973472947	400372000000	35434596487	7526942526	235443000000	110260000000	26613441008	39057231769	149176000000
8	2	1	244.92	14.5	245.3	0.3								1458	21.8	6.95	8.6	1997	0.11	14.59	173.3						52829903131	631000000000	118000000000	23600432169	315000000000	39313595307	379000000000	5589317430	430000000000	1570000000000	70538331299	28549498263	63785195800	117428000000	13702789183	296319000000	51177930229	4547249853	251156000000	107955000000	140013000000	331688000000	215835000000
1	2	1		10.6	140.3	0.5	5199	1188.33	364	4.1	2268	0.23	0.58	1758	20.3		10.6	1275	0.12	44.15	129.2	198	4.1	3330	0.16	0.072												46448898534	60224554433	135373000000	23650474804	326047000000	48772944203	6921607528	207025000000	131120000000	31749977318	50248798167	234040000000
10	2	1	127.74	2.5	196.3	0.94								1653	12.6	2.58	17.1	1297	0	13.9	528.9
2	2	1	181.35	19.8	113.5	0.47								2709	15.3	5.79	18	2114	0	17.88	125.8																	39851139991	47897225059	138147000000	8960557594	412451000000	22586357442	4724520091	178882000000	92175486697	57096013232	66810053159	193455000000
1	2	1	171.1	15.5	151.8	0.13								2273	20.5	0	15.2	1035	0	37.66	103																	23546134981	46211954657	97758054319	5532757185	180199000000	23155035276	6299912595	123208000000	128523000000	45163387935	46468073033	137323000000
3	2	1	196.44	10.8	428.5	0.32								2601	30.8	7	10.5	3902	0	16.91	100.5																	38105286636	56774667632	136021000000	13888858283	248550000000	23239168766	4997429221	255425000000	84160493682	55596739782	143534000000	191206000000
4	2	1	187.53	12.9	860.1	0.65	3.05	276.46	50	4	1864	0.21	6.3	2040	14.6		13.2	3933	0	15.98	107.2	132	1.2	2137	0.54	2												36316552684	55249854490	120953000000	8063981659	365568000000	35346364442	6283641755	111612000000	108251000000	80224138754	45162293350	187478000000
4	1	1	206.1	12.4	543.8	0.44								1849	14.7	4.68	13.4	941	0	11.51	141.2																	25175050895	53905757855	138575000000	6096309179	423277000000	20924202288	8693152409	121089000000	99506882487	80238488231	55428067911	148873000000
6	1	1	186.12	11.2	204.4	1.08								1694	17	1.75	9.4	803	0.24	0	159.2																	30792383411	52364899195	122594000000	10513606832	199781000000	17072546023	3793965949	194737000000	76604567059	540668000000	100185000000	208604000000
11	1	1	187.7	12.2	229.4	0.29								1940	10.6	0	6.7	927	0	24.46	666.2																	37581125400	52427933002	139891000000	6924838921	343660000000	43330137382	5059794394	119433000000	127932000000	41261764219	54572450911	140924000000
12	2	1	231.11	19.3	196.4	0.37								1762	28.5	1.51	3.3	2384	0	16.46	113.4																	34017625665	62540200024	107896000000	16284542262	404392000000	37093006455	4696828865	156140000000	60469373212	93175204832	58058992239	146446000000
[truncated: 26 more columns]

## Sheet: Nicotinamide_metabolomics
mbirth	sex	irs_ran_subgroup	NR_1	NR_5	NMND_u_6	NMND_u_12	NMND_u_18
8	1	3	117.8	2853.7	8.33627e+07	3279804887	3523386489
9	1	3	2088.4	1537.7	7096427329	4271804745	13200988807
9	1	3	2132.9	173.2	5013337087	267211000000	13200988807
9	1	3	4107.2	4841.3	11124943181	629777300	13200988807
9	2	3	1595.9	8244.3	2446235829	1924153888	13200988807
9	1	3	2568	233.4	4075439598	6988327958	13200988807
9	2	3	2119.1	1449.1	13556508829	4008719022	13200988807
9	2	3	5276.2	6228.7	14866047438	364635000000	13200988807
9	2	3	312.4
10	2	3	1485.1	2206.4	39961571741	132285000000	5305493006
9	1	3	958.1	513.1	4890497400	2.48803e+08	13200988807
10	2	3	1029.5	2359.4	20824339291	4879829579	5305493006
10	2	3	2715.3	3788.3	9657758286	2333004206	5305493006
10	2	3	3714.5	4844.2	5813669375	4779950528	5305493006
10	1	3	1999.5	161.4	4571752431
10	2	3	380.3	103.4	4496987687	4554329561	5305493006
10	1	3	299.6	80.1	3058989103	5736219623	5305493006
10	2	3	297.5	42.4	6156220174	3986498655	5305493006
10	2	3	3597.9	63.2	22182179223	226763000000	5305493006
10	1	3	2184.9	4169.8	11899277581	2136297161	5305493006
10	1	3	2820	4528.9	3303802791	2521908075	5305493006
11	1	3	119.3	61.9	6906453286	4160631944	285455000000
10	2	3	893.3	2653.5	231731000000	17783267837	5305493006
11	2	3	33.9	220.8	10386436897	2143193158	285455000000
11	1	3	967.5	61.1	5940623498	4177956413	285455000000
11	1	3	55.2	91.4	3876286855	222875000000	285455000000
10	2	3	435.5	67.1	3396351291	1770361838
11	2	3	283.8	80.8	5851885978	4213953367	285455000000
11	1	3	1282.3	52.5	10247179775	7360140603	285455000000
10	2	3	650.4	2356.6	10982323944	2980612817	5305493006
11	2	3	5870.2	871.7	10425908021	3109537629	285455000000
11	1	3	582	561	30004476256	6819512847	285455000000
11	1	3	2752.9	904.6	8183196405	1604904434	285455000000
11	1	3	1893.1	2591.9	8193024822	-6.1274e+07	285455000000
10	2	3	3346	61.7	716654000000	2284012302	5305493006
11	2	3	555.4	73	2486882391	4.12717e+08	285455000000
11	2	3	2002.8	2617.2	8713367250	49591371952	285455000000
11	2	3	792.9	1216.3	7030421367	150102000000	285455000000
11	2	3	619.5	1472.7	3990159507	2121424071	285455000000
11	1	3	709.3	71.9	5256973486	3090610768	285455000000
11	2	3	879.7	111.5	4616744314	1030134259	285455000000
12	1	3	1162.7	3327.2	10420378428	17232868219	3685232331
12	2	3	1818.8	3302.6	3916018161	3201896897	3685232331
11	1	3	1396.9	3361.5	3097624427	23505432593	285455000000
12	2	3	3349.3	3971.1	9072618808	453164000000	3685232331
12	1	3	220.3
12	1	3	81.3	6406.6	5880180604	3592879490	3685232331
12	1	3	81.3	6406.6	8677467372	3592879490	3685232331
12	2	3	2519.4	2717.6	9885734641	146157000000	3685232331
12	1	3	3077.7	3761.3	5880458003	3276876421	3685232331
12	2	3	2268.4	2070.9	86613515246	40475693225
12	1	3	2954.2	165.1	9075716538	3589346247	3685232331
12	1	3	152.4	3844.5	6885659430	2181540431	3685232331
12	2	3	1252.4	3401.6	1802025471	1545668526	3685232331
12	2	3	4087.1	331.3	6500261107	633380000000	3685232331
12	1	3	396.3	891.6	-3286017655	3280512446	3685232331
12	2	3	185.6	265.6	5188867043	8706397414	3685232331
12	1	3	986.3	2638.4	7800897723	2747456832	3685232331
12	2	3	101.2	135.2	7729566904	3265173292	3685232331
12	2	3	3176.5	5719.3	36218729454	8224194103	3685232331
12	2	3	754.9	1356.4	4911734911	31024149062	3685232331
12	2	3	103.3	125.6	1830537633	3281583222	3685232331
12	2	3	2875	7093.6	5840619452	1701764620	3685232331
12	2	3	2942.5	151.3	3412093464	2923071390	3685232331
12	2	3	3718.8	3787.4	5877605086	7123683101	3685232331
12	2	3	3154.7	125	1928301691	3551326092	3685232331
12	1	3	2314.5	627.1	6387139201	6694696452	3685232331
12	2	3	101.6	8363.8	11188679289	3973179737	3685232331
12	1	3	3368.9	3268.8	6650498160	6296088677	3685232331
12	1	3	3382.3	3105.3	4861318054	4050220724	3685232331
12	1	3	2960.9	5928.1	7913418226	18847883151	3685232331
12	1	3	4543.1	414.7		200515000000	3685232331
12	1	3	805.7	593.4			3685232331
12	2	3	3363.5	203.1	5381494477	258259000000	3685232331
12	1	3	2699.8	5041.3	3753910518	17681602561	3685232331
12	1	3	92.1	560.7	2494856139	3084354289	3685232331
12	2	3	5153.8	2695.3	223994000000	5892700227	3685232331
12	1	3	2250.1	4673.2	52707570847	149914000000	3685232331
12	2	3	6195.6	6287.4	1956448666	67385337005	3685232331
1	1	3	135.8	197.5	16465698385	12695986486	6188044441
1	1	3	292.4	172.7	386791000000	8335847587	6188044441
12	2	3	135.6	1551.5	6986250347	7088907008	3685232331
1	1	3	121.8	81.4	11648333433	42876411315	6188044441
12	1	3	1396.1	677.9	11794105070	33944055507	3685232331
1	2	3	108.5	252.8	4898236559
1	1	3	595.7	731	7317316497	4101716759	6188044441
1	1	3	2251.4	2679.1	8226361346		6188044441
1	2	3	1841.3	2845.7	10260493701	36042236889	6188044441
1	1	3	2217.2	944.8	10097210961		6188044441
1	2	3	74.9	91.3		4680455536	6188044441
1	2	3	4429.7	3752.2	21419368942	33928236171	6188044441
1	1	3	2117.6	3844.6	5631590702	6699893501	6188044441
1	1	3	1641.3	9354.5		5024546582	6188044441
1	1	3	2506	5081.5	16973228650	3675370585	6188044441
1	2	3	893.2	5899.5	9831205891	52834126517	6188044441
1	2	3	893.2	5899.5	7901670443	52834126517	6188044441
1	2	3	315.6	142.7	156777000000	33646047293	6188044441
1	1	3	837.3	21.3	14477969781	26235139283	6188044441
1	1	3	1550	892.3	6507304612	3372566265	6188044441
1	1	3	181.3	807	5155701724	4094590902
1	1	3	724	792.2	3987180484	35741639935	6188044441
1	1	3	152.8
1	2	3	3595.1	117.3	6059915207	2629846227	6188044441
1	1	3	540.4	5603.4	3915144360	76958143467	6188044441
1	1	3	95.5	119.5	3078385353	12395482893	6188044441
1	2	3	148.4	865.5		19327594747	6188044441
1	1	3	2334.6	3734.5	8130358069	408854000000	6188044441
1	2	3	219.7	1695.9	247275000000	4141120046	6188044441
1	2	3	161.6	209.9	7877456423	9587919626	6188044441
1	2	3	171.3	588.5	3442778413	1099870610	6188044441
1	1	3	3191.9
1	2	3	2040.4	1084.2	96729159892		6188044441
1	1	3	1581	2198.5	10269703269	13367863763	6188044441
1	1	3	501.9	106.4	69252173787	2535010979	6188044441
1	1	3	8788.7	626.5	2880648230	3083486347	6188044441
1	1	3	2135.8	287.7	110952000000	95848864064	6188044441
2	2	3	2620.6	4967.3	2122600148	4303562517	29066935203
2	1	3	5834.1	2972	5063555413	2949956089
1	1	3	3335.1	11635.3	5260035116	5668785295	6188044441
1	1	3	1629.5	1953.1	13460506679	3370163304	6188044441
2	2	3	200.9	936.5	2323520486	8650063741	29066935203
1	1	3	615.3	895	5559195931	5889829574	6188044441
2	1	3	2365.7	352.1	1360666129	1532440785	29066935203
1	2	3	4692.2	1356.8	5012247628	14029026661	6188044441
2	2	3	764.1	3874.7	9476268173	2297465688	29066935203
1	1	3	555.7
1	2	3	2286.4	3385.3	508716000000	4136525211	6188044441
2	1	3	4321.6	8732.5	10275517490	5119667480	29066935203
2	1	3	1780.5	94.4	8707614198	2114877866	29066935203
2	1	3	4810.4	86.2	3571729457	2142839883	29066935203
1	2	3	4430.8	3389.1	3695927589	25571998635	6188044441
2	2	3	797.6	70.3	8164893930	5100829708	29066935203
2	1	3	320.3	2182.2	10027037330	2269789629	29066935203
2	1	3	2431.6	2735.8	10172785464	3041115082	29066935203
2	1	3	2526.4	2124.7	146040000000	23613765259	29066935203
2	2	3	262.9	805.5	3835435012	105962000000	29066935203
2	2	3	2410.4	154	6774804012
2	1	3	325.9	5264.1	55431189053	15971054578	29066935203
2	2	3	1387.9	551.7	6403132583	2068851467	29066935203
2	1	3	2326	662.5	3181755382
2	1	3	1669.5	1618.2	17423401534	1464921553	29066935203
2	2	3	879.7	5968.1	7090018804	1631416128	29066935203
2	2	3	675.8	3660.7	2670929334	3449644629	29066935203
2	2	3	619.7	158.9	11755111595	36003161858	29066935203
2	1	3	237.5	2821.1	4891323372	1577485419	29066935203
2	1	3	3866.7	7074	10808740171	273856000000	29066935203
2	1	3	1708.9	2873.2	7158365909	3145586948	29066935203
2	2	3	321.8
2	1	3	169.6	1409.7	18991011629	21329640518	29066935203
2	2	3	3511.5	3140.8	8689225643	5234480544	29066935203
2	2	3	938.4	134.8	15128824731	2688847706	29066935203
2	2	3		5021.5	2514295425	11365295018	29066935203
2	2	3	2379.2	76.3	6413968904	3752753139	29066935203
2	1	3	1349.3	170.2	4230273818	43029993926	29066935203
2	2	3	1681.7	120.8	199965000000	19260734255	29066935203
3	2	3	113.6	120.2	273707000000	4108086520	9.60174e+08
3	2	3	1221.1	996	13864939643	24005646154	9.60174e+08
3	1	3	1769.5	4069.7	7582990705	470166000000	9.60174e+08
2	2	3	1850.3	112.9	7411551695	14175471521	29066935203
3	1	3	717.6	551	1817332329	2728955580	9.60174e+08
3	1	3	3377.9	3486.7	12944085161	17215440043	9.60174e+08
2	2	3	3203.1	137.6	16076334633	4783634007	29066935203
3	1	3	1283.3	7169.8		4309567309	9.60174e+08
3	1	3	4607.2	12738.9	10918018604	45398781657	9.60174e+08
3	2	3	293.5	5060.9	11352142156	11454792980	9.60174e+08
3	2	3	619.7	168	2441620653	2628537621	9.60174e+08
3	1	3	220.7	154.8	8483144817	1287656307	9.60174e+08
3	1	3	153	3093.8	6595694852	-8.39488e+08	9.60174e+08
3	2	3	6026.1	218.1	6504558423	8996005475	9.60174e+08
3	1	3	7329	326.2	10405909487	5756920400	9.60174e+08
3	2	3	2867.5	305.8	8093144952	418782000000
3	1	3	3202.3	377	5641449331	5381951782	9.60174e+08
3	2	3	290.1	194.8	3077930089	1859654617	9.60174e+08
3	2	3	4184.7	4674.7	13353601406	3219177990	9.60174e+08
3	2	3	1252.6	1183	236798000000	242570000000	9.60174e+08
3	2	3	7462.7	239.8	5956572765	454724000000	9.60174e+08
3	2	3	327.4	364.7	3154323533	265773000000	9.60174e+08
3	1	3	9368.5	15793.9	145610000000	22640647982	9.60174e+08
3	2	3	2848.3	2052.9	10476998752	3553785192	9.60174e+08
3	1	3	417.2	166.8	23067351673	8850172487	9.60174e+08
3	1	3	2224.2	97.9	4909706784	5258086387	9.60174e+08
3	1	3	637.7	2024.3	12781859394	9252775599	9.60174e+08
3	1	3	150.1	1318	6755477023	3351710737	9.60174e+08
3	2	3	11157.7	8985	16700699291	5504686877	9.60174e+08
3	1	3	1628.3	5075.8	2956434274	6877578489	9.60174e+08
3	2	3	4609	2596.1	100250000000	4917347519	9.60174e+08
3	2	3	4437.7
4	2	3	1634.2	100	2356266378	1383271644	6175469744
3	2	3	1897.5	53.6	569474000000	2236660102	9.60174e+08
4	1	3	717.1	101.6		2682745316	6175469744
3	1	3	2181.9	640.3	5538442503	11807785595	9.60174e+08
4	2	3	849.9	336.4	249187000000	15729159466	6175469744
3	2	3	2180.6	167.9	61534415189
4	1	3	3198.3	631	7246389416	30129126202
4	1	3	137.4	132.9	7303457358	25436683799	6175469744
4	1	3	4032.5	94.7	231280000000	15104232485	6175469744
4	2	3	4147.7	3420	20256841114	14361138849
4	1	3	3242.5	1635.2	20553895812	45761669164	6175469744
4	1	3	713.4	115.9	3424696864	19787823446	6175469744
4	1	3	646.4	69.3	6924218566	5400320956	6175469744
4	2	3	230.1	369	7718415554	114726000000	6175469744
4	1	3	252.6	958.5	10852693080	46221019854	6175469744
4	1	3	265.2	803.2	7313933928	9983030723	6175469744
4	1	3	1054.1	8667.6	8588530640		6175469744
4	1	3	6124.6	129	7079192579	6196770835	6175469744
4	2	3	268.2	116.7	3398758005	2001177387	6175469744
4	2	3	418.7	6864.7	8944997248	2898091854
4	2	3	2134.7	146.7	7130005845	24631220308	6175469744
4	2	3	174.5	125.9	22815420209	52906027595	6175469744
4	2	3	156.6	5497.3		3153682707	6175469744
4	2	3	174.6	46.9	255652000000	2303011695	6175469744
4	2	3	334.7	4475.9	15787597041	2010575396	6175469744
4	2	3	5371.9	140.5	8935222914	3043084355	6175469744
4	1	3	5298.9	112.2	5495654381	23585619442	6175469744
4	2	3	175	139.3	8441708061	119286000000	6175469744
4	1	3	2849	3155.3	93880059157	3859655557	6175469744
4	1	3	1748.2	100.3	227695000000	3401910921	6175469744
4	1	3	239.5	158.2	5426924477	-4.73375e+07	6175469744
4	1	3	3128	5133.3	7907739530	3440517332	6175469744
5	1	3	3968.8	135.8	4025459116	2491220597	2448822558
5	1	3	77	165.5	8008311186	4285233391	2448822558
5	1	3	2375	145.2	1995288290	2107546619	2448822558
5	2	3	3671.8	10924.2	223485000000	126711000000	2448822558
4	2	3	2283.5	2477.3	14891881110	11635394536	6175469744
5	1	3	183.5	219.4	8474590035		2448822558
5	1	3	1903.7	94	13403494109	4122807667	2448822558
5	1	3	976.2	181.1
5	1	3	529.2	6415.1	8318910711	10537177675	2448822558
5	2	3	26.9	2874.4	4167838903	18917990692	2448822558
5	1	3	2235.8	11304.6	6933615064		2448822558
5	1	3	686.9	6018	296534000000		2448822558
5	1	3	1987.7	121.4	9492558969		2448822558
5	1	3	3491.3	690.7	5962926408	5759334320	2448822558
5	2	3	276	81.6	5371592422	2868649993	2448822558
5	1	3	2379.8	127.3	5636903596	1935358267
5	1	3	298.8	1763.4		241994000000	2448822558
5	2	3	277.4	77	5060065724	32500684264	2448822558
5	2	3	4469.2	5081.2	5297883605	23239931300	2448822558
5	2	3	388.3	58.1	-5714945047	1948945454	2448822558
5	2	3	136	142	14302329675	5005060085	2448822558
6	2	3	429	2709.3	10469840798	10755565449	2871822995
5	1	3	2199.9	6092.7	9161918033	3020291267	2448822558
5	2	3	3028.7	502.5	187665000000
5	1	3	2555.5	7608.2	20621255151	17610859177	2448822558
6	2	3	752.2	3768	7626568048	3143597456	2871822995
6	1	3	1042.7	6741.2	4745945160		2871822995
6	1	3	386.4	221.1	12060613108	7688688398	2871822995
6	1	3	1878.9	457.4	2644906003	5022168993	2871822995
6	1	3	4280.7	1099.2	5368276484	4844726897
6	1	3	1914.2	774.3	18581496076	3977773519	2871822995
6	2	3	2572.2	140.8	8462577153	2469739372	2871822995
6	1	3	1382	161	-2.79181e+08	1395865558	2871822995
6	2	3	3334.5	7405.7	53243331754	1075609042	2871822995
6	1	3	379.6	1560.7	4338045679	2520279212	2871822995
6	1	3	324.1	151.5	5831359145	6760870734	2871822995
6	1	3	1557.4		4472639253	4370840641	2871822995
6	2	3	338.8	14535.7	9215324064	3759413937	2871822995
6	2	3	294.2	124.3	5495665059	3146863074	2871822995
6	2	3	157.1	87.9	5525544942
7	1	3	441	7615.4	21428975905	3018895336
7	1	3	1095.1	164.4	11867272418		4281925944
6	2	3	555.6	89.9	6767992065	2790245206	2871822995
6	1	3	796	9048.8	8492842626	224113000000	2871822995
7	1	3	453.1	1371.3	10275180785	2833193686	4281925944
7	1	3	4175.5	2926.4	12272264708	2724200100	4281925944
7	1	3	1870.4	5883.9	3319792030	1081917802	4281925944
7	1	3	829	1394.3	5809081255	2333283691	4281925944
7	2	3	2465.5	2981.6
7	2	3	193.4	101	15600600307	13712072991	4281925944
7	1	3	2868.8	3278.2	6590460073	1633812105	4281925944
7	1	3	3071.6	2419.3	37798323122	5131745126	4281925944
7	1	3	1809.4	3184.4	337565000000	4734296437	4281925944
7	2	3	231.5	179.7	160171000000	10212220290	4281925944
7	2	3	1148.3	1784.3	79117052695	4258480042	4281925944
7	2	3	1088.8	175		1852092934	4281925944
7	1	3	205	130.8	2743977115	1590982268	4281925944
7	2	3	2250.4	4151	3742535384	3341211849	4281925944
7	2	3	182.1	125	8219620513	142342000000	4281925944
7	1	3	4580.6	9223.9	4942664598	4490675296	4281925944
7	2	3	481	91.6	7944320470	3721256560	4281925944
8	2	3	424.2	110.5	12392949332	3688304942	3523386489
7	1	3	564	2605.1	5774627083	5378448531
8	2	3	1273.9	1464.9	7873127990	4492215263	3523386489
8	2	3	1114.4	2417.4	3812494488	2181919801	3523386489
7	2	3	52.4	1988.7	39073352761	3415346454	4281925944
7	2	3	1237.6	191.7	6106503377	2229290845	4281925944
8	2	3	686.4
8	2	3	2126.1	2302.9	8493252745	137921000000	3523386489
8	2	3	88.8	1544.2	17882409214	5928867098	3523386489
8	2	3	2885.3	3242.6	4943592344	4838663485	3523386489
8	1	3	2268.3	307.9	3858293966	10288056906	3523386489
8	2	3	505.9	385.2	9425891676	29631120108	3523386489
8	2	3	3204.4	4993.4	23508882595	392969000000	3523386489
8	1	3	550.7	140.2		4687333102
8	2	3		78.7	9756616068	3914459614
8	2	3	1659.3	335.7	6325839675	223199000000	3523386489
8	2	3	676.4	1302.4	16182360419	6015148735

## Sheet: Cognition
mbirth	sex	tot_mdat	tot_lang
9	1	74	12
9	1	68	9
9	2	62	8
9	1	73	11
9	1	75	13
10	2	59	8
10	1	72	11
10	2	45	4
10	2	53	7
10	1	63	8
10	2	83	16
10	1	70	12
11	1	66	8
11	2	70	9
10	1	72	12
10	2	69	10
11	2	82	14
11	2	81	15
11	2	75	12
12	2	85	16
12	1	79	14
12	1	85	16
11	1	74	14
12	1	77	12
12	2	76	15
12	1	76	13
12	1	68	15
12	1	82	13
12	2	88	16
12	2	73	14
12	2	71	13
1	2	79	15
12	1	79	15
12	1	74	12
12	2	76	13
1	2	75	13
12	2	79	14
1	2	77	15
12	1	82	15
1	2	74	15
1	2	78	15
1	2	79	15
1	2	81	16
1	1	72	14
1	1	79	15
1	2	81	16
1	2	76	14
1	2	92	17
1	1	73	12
1	2	59	11
1	2	76	12
1	1	75	13
1	1	79	13
1	2	72	15
1	1	81	20
1	2	83	17
1	2	76	13
1	1	76	15
1	2	71	12
1	1	55	8
1	2	72	13
1	1	70	11
2	1	77	12
2	2	83	18
1	2	81	15
1	1	68	12
2	2	86	17
2	1	81	15
2	1	79	16
2	1	77	16
2	1	69	11
2	2	80	16
2	1	82	16
2	2	76	13
2	1	77	12
2	2	69	15
2	2	67	11
2	2	75	13
2	2	76	13
2	2	74	12
2	1	72	14
2	2	75	15
2	2	70	12
2	1	72	12
2	2	74	13
2	2	79	13
2	2	69	11
2	2	77	16
2	2	80	16
2	1	78	15
2	1	75	11
2	1	79	15
2	1	78	15
2	2	80	14
2	2	79	14
2	2	80	16
3	2	76	15
3	1	79	15
3	1	81	16
3	2	83	16
3	2	76	13
3	2	76	17
3	1	83	15
3	1	77	14
3	1	77	14
3	1	79	13
3	1	65	13
3	2	85	18
3	1	76	14
3	2	76	16
3	1	83	15
3	2	78	14
3	2	80	15
3	2	79	14
3	1	85	16
3	1	77	16
3	1	80	15
3	2	65	12
3	1	80	16
3	1	78	13
3	1	83	15
4	2	78	13
3	2	82	15
4	2	81	19
4	1	81	15
4	2	80	15
4	1	82	16
4	1	70	11
4	1	77	13
4	2	77	15
4	2	80	16
4	1	77	14
4	1	80	15
4	1	81	17
4	2	76	12
4	2	80	15
4	2	87	20
5	2	68	13
4	1	63	12
4	1	77	15
5	1	83	16
5	1	70	12
5	2	88	16
5	1	77	14
5	1	81	16
5	1	59	11
5	1	91	19
5	1	70	13
5	2	76	17
5	2	81	17
5	2	74	10
5	1	76	12
5	1	77	15
5	2	83	16
5	1	77	14
5	1	77	15
6	1	77	16
6	1	76	15
6	1	74	14
6	1	82	16
6	2	84	16
6	1	86	18
6	1	81	15
6	1	81	16
7	1	85	16
7	2	81	17
7	2	87	18
7	2	85	17
7	1	78	15
7	1	71	12
7	2	82	15
7	1	84	17
7	1	79	15
7	2	66	12
7	1	73	15
7	1	80	16
8	1	69	13
8	2	77	13
7	2	82	16
8	1	82	16
8	1	71	12
8	1	85	18
8	1	81	16
8	1	78	16
8	1	74	13
8	1	64	10
8	1	84	16
8	1	76	14
8	1	83	17
8	2	74	15

## Sheet: Rainfall
Date Range	2016-2017	2017-2018	Average
Sept 1-16	0	0	0
Sept 17-30	0	22.5	3.075
Oct 1-16	0	6.4	7.9625
Oct 17-31	0	10.6	5.1875
Nov 1-16	7	19	17.975
Nov 17-30	24.4	75	48.9
Dec 1-16	12.4	40.6	68.925
Dec 17-31	33.7	6.4	85.35
Jan 1-16	88.7	66.8	78.8125
Jan 17-31	15.7	47.2	37.975
Feb 1-16	92.7	12.3	48.375
Feb 17-29	64.7	25.4	62.8143
Mar 1-16	45.3	140.9	61.7571
Mar 17-31	84.1	84.3	73.6
Apr 1-16	10.5	96	73.1375
Apr 17-30	9.5	27.3	27.1625
May 1-16	4.4	0	6.17143
May 17-31	0	0	4.23333
Jun 1-16	0	0	1.92857
Jun 17-30	0	0	2.14286
July 1-16	0	0	0
July 17-31	0	0	0.825
August 1-16	0	0	0
August 17-31	0	0	6.375

## Sheet: Food insecurity per 10 days
cmf_date	Worried Total Percentage
2017-09-21	20
2017-10-01	0
2017-10-11	60
2017-10-21	6.25
2017-10-31	0
2017-11-01	20.6897
2017-11-11	31.25
2017-11-21	41.5094
2017-12-01	43.3333
2017-12-11	33.3333
2017-12-21	37.6623
2018-01-01	32.5843
2018-01-11	33.3333
2018-01-21	30.4688
2018-01-31	100
2018-02-01	32.8571
2018-02-11	40.3846
2018-02-21	35.9788
2018-03-01	29.798
2018-03-11	32.5688
2018-03-21	22.0657
2018-04-01	13.0909
2018-04-11	10.7623
2018-04-21	5.95238
2018-05-01	5.96491
2018-05-11	2.84553
2018-05-21	1.2945
2018-05-31	4.65116
2018-06-01	3.7037
2018-06-11	4.22961
2018-06-21	2.5641
2018-07-01	1.40449
2018-07-11	2.6393
2018-07-21	4.40678
2018-07-31	0
2018-08-01	1.95531
2018-08-11	1.01351
2018-08-21	1.04712
2018-08-31	0
2018-09-01	1.50602
2018-09-11	2
2018-09-21	2.1875
2018-10-01	1.48515
2018-10-11	1.76768
2018-10-21	1.91257
2018-10-31	0
2018-11-01	4.85714
2018-11-11	5.22388
2018-11-21	6.20347
2018-12-01	8.22368
2018-12-11	4.66667
2018-12-21	7.04846
2018-12-31	5.26316
2019-01-01	6.37255
2019-01-11	8.64553
2019-01-21	9.11602
2019-01-31	2.08333
2019-02-01	7.64331
2019-02-11	9.45626
2019-02-21	10.4972
2019-03-01	10.1796
2019-03-11	6.79612
2019-03-21	6.88623
2019-04-01	2.55754
2019-04-11	1.0929
2019-04-21	1.32275
2019-05-01	0.952381
2019-07-01	0.711744
2019-07-11	0.963391
2019-07-21	0
2019-07-31	0
2019-08-01	0.657895
2019-08-11	0
2019-08-21	1.89873
2019-08-31	0
2019-09-01	0
2019-09-11	2.40385
2019-09-21	4.83871
2019-10-01	0.636943
2019-10-11	1.73913
2019-10-21	1.86916
2019-10-31	5.26316
2019-11-01	3.75
2019-11-11	0
2019-11-21	1.51515
2019-12-01	4.28571
2019-12-11	10.5882
2019-12-21	21.7391
2019-12-31	6.25
2020-01-01	15.7895
2020-01-11	7.69231
2020-01-21	0
2020-01-31	0
2020-02-01	24
2020-02-11	5.26316
2020-02-21	0

## Sheet: NMND_LAZ
irs_ran_subgroup	NMND_u_6	laz_0	laz_18	laz_3	laz_6	laz_9	laz_12	laz_15
1	10984633577	-0.63	-2.64	-1.49	-1.61	-2.59	-2.36	-1.62
1	5136091223	1.14	-0.52	-0.55	-0.73	0.03	0.08	-1.21
1	9411058660	-1.23	-0.01	-0.2	-0.23	-0.32	0.21	0.03
1	5204029393	0.5	0	3.51	1.28	1.07	0.65	0.84
1	4601961691	-0.17	-1.92	-0.6	-1.12	-2.48	-2.3	-2
1	7462695403	-0.84	-2.29	-1.13	-2.02	-1.79	-1.93	-2
1	11951289088	2.13	-0.73	0.52	1.31	1.37	0.53	-0.83
1	2799437908	0.93		0.38	0.79	-0.37	-1.95	-3.18
1	4445392094	-1.95	-3.67	-0.63	-3.38	-0.85	-3.48	-2.71
1	1395367696	-0.77	-3.37	-1.94	-1.51	-2.1	-2.2	-1.95
1	3049127589	-0.69	-3.39	-3.13	-2.71	-2.59	-3.2	-2.85
1	2050887453	-0.94	-2.45	-0.45	-1.08	-4.11	-1.86	-2.3
1	10896820348	-0.49	-3.74	-2.56	-3.85		-2.75	-3.62
1	10069976553	-0.11	-3	-0.42	-2.02	-3.52	-2.81	-3.2
1	10496461472	-1.9	-1.24	-0.3	-1.08	-1.2	-1.08	-0.47
1	3468299089	-0.22	-2.9	-1	-2.52	-3.02	-2.34	-2.36
1	1272683249	-0.44	-2.57	-0.77	-1.56	-0.78	-2.62	-2.74
1	7133981350	-2	-2.64	-1	-1.11	-1.23	-2.76	-3.99
1	9461892766	0.27	-0.21	1.61	0.6	0.05	-0.34	-0.15
1	3347186453	-0.86	-2.58	-1.39	-1.03	-1.99	-1.15	-2.36
1	1608481318	-0.74	-1.74	-0.51	-1.58		-1.5	-1.98
1	6668839670	-4.51	-4.15	-1.17	-2.89	-3.07	-2.47	-3.61
1	5605316269	-1.83	-1.92	-1.68	-1.87	-1.23	-2.28	-1.59
1	4639428337	-1.87	-2.27	-1.24	-2.47	-1.63	-1.51	-2.3
1	12584390480	0.96	-2.27	-1.75	-0.62	-1.66	-2.11	-1.16
1	2820213241	0.26	-0.71	0.96	-0.41	0.11	0.62	-0.79
1	13110048622	-0.69	-1.21	-0.21	-0.21	-0.76	-0.31	-0.63
1	6820419256	-1.8	-4.25	-2.02	-3.48	-3.16	-3.23	-3.96
1	6214850917	-1.27	-1.1	-0.2	-0.57	-1.17	-1.56	-1.22
1	2744264953	0.02	-2.99	-2.07	-2.56	-3.05	-2.79	-3.14
1	7136222937	-1.85	-3.02	-2.05	-2.38	-0.76	-1.12	-2.73
1	5980761530	-0.69	-2.25	-0.17	-1.17	-1.94	-2.25	-2.3
1	3584126135	0.09	-1.01	0.8	0.62	-0.06	0.06	-0.1
1	6926556564	-0.03	-2.56	-0.09	-1.03	-1.16	-1.84	-3.45
1	3883253231	-1.36	-1.5	-3.13	-1.51	-0.72	-3.24	-1.22
1	7018907520	-0.74		0.52	-1.09
1	8796355830	-0.32	-1.92	-0.65	-0.63	-1.24	-1.47	-1.38
1	10836123660	1.07	-1.53	-1.21	-0.68	-2.06	-1.45	-1.6
1	7852618774	0.28	-2.53	-1.21	-1.12	-0.4	-2.28	-1.62
1	9848382725	-0.84	-2.9	-0.06	-0.9	-1.84	-2.36	-2.93
1	3443289478	-0.22	-0.74	0.08	-0.18	-0.25	-0.65	0.02
1	4662114897	-0.53	-2.2		-0.68	-1.28	-1.12	-1.59
1	6603708011	-0.08	-1.73	-0.37	-0.54	-1.86	-1.17	-0.85
1	1225388938	-1.27		-1.58	-1.16	-1.27
1	6914409274	-0.47	-0.42	-0.2	-0.57	-1.31	-0.29	-0.29
1	3675051740	-3.02	-2.46	-3.8	-4.64	-3.66	-3.82	-2.82
1	9892430056	-2.17	-2.88	-0.51	0.19	-1.7	-0.65	-1.96
1	1123170503	-0.31	-2.48	-0.8	-1.14	-1.25	-2.78	-3.56
1	4179620555	-0.4	-1.4	1.36	-1.63	-1.04	0.16	-1.99
1	5144152006	-1.2	-2.45	-1.53	-1.09	-1.79	-1.48	-2.66
1	3320290960	-1.24	-3.38	-0.37	-2.38	-3.27	-4.58	-3.75
1	-1435940287	-1.59	-2.91	-1.24	-1.59	-0.83	-1.51	-2.49
1	3235981189	-0.62	-2.74	-2.16	-2.36	-0.82	-3.44	-3.05
1	11943797976	-0.26	-3.22	-1.03	-1.05	-0.78	-1.51	-2.3
1	5585680483	0.14	-1.75	0.38	-0.2	0.09	-2.78	-1.58
1	2069725824	-1.67	-2.81	-3.4	-3.8	-2.96	-2.6	-2.99
1	1939812611	-0.4	-2.31	-1.53	-1.68	-2.7	-1.96	-3.11
1	10692160219	-0.14	-2.12	-0.55	-0.64	-1.29	-1.15	-2.82
1	10696971504	-0.64	-0.93	-0.42	-0.1	0.48	-0.29	0.06
1	3347219161	0.82	-2.07	-1.04	-0.74	-1.7	-1.09	-2.48
1	2132767559	0.56	-2.69	-2.02	-2.54	-2.16	-2.78	-2.77
1	7881660063	-0.71	-0.83	0.18	-1.74	-3.34	-2.68	-1.61
1	8118853832	0.98	-0.75	0.39	0.13	-0.04	0.01	-1.17
1	4389008608	-1.15	-2.83	-1.97	-1.17	-2.84	-2.32	-3.44
1	3199918252	-0.49	-2.32	-1	-1.19	-1.7	-1.5	-2.34
1	10093017835	-0.88	-1.3	-0.05	-1.17	-1.27	-1.45	-1.62
1	4010566159	-0.73	-2.09	-1.49	-2.05	-2.57	-2.78	-2.76
1	14237580468	-1.4	-2.01	-0.51	-1.11	-0.78	-2.34	-1.96
1	4551570144	-0.17	-1.16	-1.57	-0.61	-0.35	-1.06	-1.55
1	4826746225	0.1	-1.75	-0.11	-0.23	-0.9	-1.11	-0.8
1	4.76985e+08	-2.69	-2.65	-2.4	-2.91	-2.68	-2.36	-2.21
1	4060772415	-1.06	-3.11	-1.64	-2.03	-2.79	-1.9	-3.07
1	5719702032	-1.15	-2.07	-0.77	-1.59	-2.12	-1.51	-1.93
1	1380808243	-1.32	-2.39	-0.13	-2.38	-1.25	-1.5	-1.55
1	6761875715	-0.53	-1.74	-0.61	-0.61	-0.44	-1.84	-1.44
1	5369078484	-1.87	-3.02	0.46	-0.66	-1.63	-2.71	-2.46
1	1139946028	-1.82	-1.83	-0.13	-1.56	-1.79	-1.56	-1.13
1	3175311683	0.43	-1.36	0.92	0.27	-0.8	-0.25	-0.39
1	3679855684	0.09	-1.3	0.22	0.39	0.1	-2.47	-0.86
1	4875660958	-1.63	-2	-0.69	-1.54	-1.21	-1.79	-2.24
1	9796272912	-0.62	-2.02	-0.33	-1.01	-1.68	-1.53	-1.94
1	2743383864	0.07	-0.98	-0.15	-0.68	-0.83	0	-0.86
1	9022757691	0.09	-0.19	0.39	1.19	0.09	0.01	-0.07
1	3297353159	-1.6	-1.8	-2.02	-0.67	-1.7	-1.93	-1.58
1	4619286600	-1.33	-2.25	-1.39	-2.41	-2.15	-2.64	-2.93
1	3029562325	-0.49	0.34	1.41	0.27	1.86		0.01
1	7446836433	-0.4	-2.62	-0.42	-2.33	-1.1	-1.46	-1.94
1	7841713356	-0.74	-1.92	-0.82	-1.48	-1.73	-2.39	-2.16
1	2961426275	-0.12	-2.26	-1.94	-0.74	-1.21	-0.94	-2.74
1	5931568641	0.27	-0.88	1.18	0.2	0	-1.5	-0.02
1	6853765886	0.01	-2.51	0.82	-0.17	0.28	0.09	-1.19
1	-4.64023e+08	-0.71	-1.31	-1.09	-1.5	-0.35	-1.06	-0.82
1	1265885082	-1.85	-2.76	-2.05	-2.54		-1.84	-2.67
1	6379540390	-0.74	-1.71	-1.4	-0.59	-1.19	-1.46	-1.94
1	5.63493e+08	-1.85	-3.32	0.15	-0.59	-1.93	-3.86	-2.71
1	4388849358	0.34	-4.08	-0.87	-1.51	-2.29	-2.82	-3.44
1	7698278546	-0.44	-2.92	-1.17	-1.1	-0.8	-0.7	-2.02
1	4319368266	-0.62	-1.87	0.26	-1.1	-1.21	-1.09	-1.58
1	2962026897	-0.28	-1.36	-0.33	-1.56	-1.73	-1.12	-1.2
1	5232077909	-1.36	-3.43	-1.8	-2.42	-1.73	-2.39	-2.41
1	1727415248	0.37	-2.22			-2.08	-2.26	-1.77
1	2769864184	-1.02	-2.24	-1.31	-1.68	-2.58	-1.54	-2.81
1	4047953301	-1.77	-2.54	-3.08	-1.98	-1.63	-2.65	-3.33
1	4057316542	-1.68	-2.91	-1.97	-1.47	-2.82	-2.71	-2.64
1	2779967788	-1.45	-3.35	-2.15	-3.38	-2.94	-3.58	-3.96
1	3893651447	-0.74	-2.28	-0.9	-1.8	-1.27	-1.95	-1.99
1	4645396769	1.07	-1.58	0.7	-0.7	-0.08	-0.34	-0.5
1	4503369889	-0.78	-1.9	-1.49	-2.45	-1.25	-1.93	-1.54
1	6281576602	-1.51	-2.26	-0.69	-1.56	-0.82	-1.89	-1.77
1	3471795238	0.12	-1.25	0.52	-0.18	-1.21	-1.9	-2.36
1	6494891334	-0.3	-1.9	-0.69	-0.66	-2.88	-1.81	-1.21
1	4662342153	-0.11	-1.18	-0.18	-1.04	-2.62	-1.12	-2.31
1	1420770562	-1.33	-2.59	-1.17	-2.18	-2.36	-2.25	-1.93
1	3402608521	2.13	-0.87	0.3	0.53	-0.36	-1.08	-0.83
1	2080223587	-0.95	-2.49	-1.33	-1.95	-1.73	-1.96	-3.58
1	6175469744	-0.97	-2.23	-2.52	-3.27	-0.76	-2.51	-1.2
1	3686108107	0	-1.59	-0.97	-1.17	-0.85	-1.53	-1.34
1	7941672232	-0.74	-2.63	-1	-1.11	-0.92	-1.92	-2.37
1	4483660380	-0.84	-3.01	-1.83	-1.14	-2.14	-2.27	-2.77
1	5392307329	-0.03	-1.86	-0.73	0.81	0.15	-1.46	-1.54
1	7906304318	0.05	-0.78	-1	-0.18	-1.01	-2.34
1	5018826945	-0.93	-4.19	-3.45	-2.99	-1.7	-2.75	-3.18
1	4886921501	-2.4	-4.27		1.04	-3.74	-3.85
1	4650435079	0.03	-1.89	1.15	0.22	-0.84	-1.12
1	2408738953	0.45	-0.21	-0.91	0.24	-0.04	0.34	-0.06
1	1822923359	-0.49	-1.19	-0.69	-1.55	-0.72	-1.14	-1.09
1	2129502712	-0.08	-0.7	0.39	-1.78	-1.62	-1.15
1	5533397800	-2.18	-1.54	-3.01	-3.16	-1.64	-2.36	-1.94
1	2819940663	-1.22	-0.85	-0.66	-1.05	-1.18	-1.77
1	2282361329	-0.26	-2.23	-0.13	0.6	-0.76	-0.67	-1.52
1	14163313150	-2.83	-3.61	-1.39	-1.52	-0.78	-2.64
1	2750176768	0.54	-1.57	0.66	-2.01	0	-1.11
1	4463149673	-1.95	-2.6	-1.17	-2.89	-1.71	-2.26
1	2477048368	0.98	-2.99	-1.49	-0.56	-1.6	-1.53
1	5763019143	0.35	-2.29	-0.64	0.39	-0.41	-1.54
1	2542240212	0.6	-0.34	0.07	0.28	0.03	-1.06
1	5869472757	0.09	-1.64	-0.05	-0.28	-1	-1.14
1	3417074030	-1.55	-1.37	-1.8	-1.48	-1.31	-1.12
1	3047604023	0	-1.95	0.39	0.74	0.51	-1.42
1	4266933046	0.63	-2.26	-0.73	-0.35	-1.31	-0.33
1	5768212850	0.45	-1.94	-1.01	-0.56	-1.27	-2.69
1	6444244839	-1.48	-3.38	-1.49	-1.11	-2.09	-2.34
1	4681420607	-0.53	-1.53	-0.57	-2.07	-0.74	-0.76
1	11510436518	0	-1.88	-2.05	-0.61	-0.6	-1.06
1	4186133156	0.22	-2.6	-2.02	-1.61	-3.04	-2.73
1	7392582383	0.93	-0.42	1.85	1.18	0.46	-0.26
1	2351903995	-2.07	-3.72	-1.85	-2.21	-1.62	-2.82
1	8481719419	-0.67	-1.86	-0.42	-0.59	-1.19	-1.34
1	6828018284	-2.3	-1.89	-1.35	-1.59	-1.35	-1.51
1	2248388487	-1.5	-0.86	-1.13	-0.63	-4.02	-1.55
1	3838714085	-0.09	-0.2	-0.01	1.06	0	0.05
1	8687877279	-0.78		-1.36	-1.21	-2.54	-2.62
1	6338051649	-2.14	-2.27	-1.53	0.27	-2.05	-2.14
1	5642019918	-0.4	-3.35	-0.73	-0.3	-1.55	-2.24
1	3930641605	-0.71	-2.97	-0.84	-1.17	-0.23	-3.08
1	7116709470	-1.42	-1.56	-1.88	-2.05	-2.34	-1.87
1	6285916508	-0.74	-0.23	-0.21	-0.66	-0.85	0.08
1	4304979332	-0.35	-1.7	-1.13	-0.52	-0.36	-1.47
1	10359270972	-1.01	-3.04	-2.15	-2.38	-1.75	-2.4
1	3547904293	-1.36	-1.52	0.43	-1.98	-2.81	-2.36
1	5587793790	-2.34	-1.92	-1.09	-0.23	-1.27	-1.61
1	6581409167	-0.84	-3.8	-1.04	-2.54	-2.14	-3.96
1	6.20043e+08	-0.77	-2.31	-1.09	-3.62	-3.48	-4.02
1	4545419223	-1.59	-0.92	-0.85	-1.21	-0.47	-1.8
1	4351610419	1.8	-1.54	0.43	0.36	-1.2	-1.51
1	1398281319	-1.42	-2.94	-2.12	-2.43	-2.46	-3.04
1	5442645853	0.84	-1.14	-0.02	0.76	0.11	-1.5
1	3010900548	0.18	-2.25	0.26	-0.88	-1.8	-1.76
1	2141696651	-0.31	-1.9	0.38	-0.02	-0.84	-1.12
1	5531496905	-2.57	-2.83	-1.57	0.99	-2.13	-3.01
1	4485174259	-0.62	-0.88	0.18	-0.73	0.23	-0.75
1	3791839498	-0.39	-3.04	-1.66	-2.15	-2.64	-2.82
1	4769231531	-1.98	-3.19	-2.47	-2.05	-1.68	-2.76
1	4665447617	0.12	-1.16	-0.11	-0.81	-0.24	-0.68
1	4625972977	-2.66	-2.62	-0.77	-1.08	-2.91	-1.51
1	2199593815	-0.6	-0.83	0.27	-1.11	-1.17	-1.12
1	5931745134	0.03	-1.92	-2.6	-0.33	-1.84	-1.54
1	3825872325	-0.44	-1.94	-0.29	1.09	-1.27		-1.4
1	4560761773	2.32	-1.21		0.79	-0.01	-0.64	-1.43
1	2786236224	-1.64	-3.02	-2.07	-1.68	-2.16	-2.16	-2.95
1	9156749802	-2.13	0.15	-0.77	0.18	0	-0.66	-0.39
1	6352823117	0.35	-1.07	0.62	-0.73	-0.47	-1.14	-0.7
1	2288273941	0.1	-0.42	-0.55	0.27	-0.53	-0.67	-1.37
1	5794038036	-0.74			-1.28
1	5428657229	-1.59	-2.3	-2.05	-1.94	-0.91	-2.62	-3.56
1	2904604321	-1.27	-2.15	-1.44	-0.72	-2.64	-2.81	-2.79
1	919441558	0.74	-0.8	0.16	-0.25	-0.84	-1.12	-0.83
1	2537862194	-1.89	-3.39	-3.24	-2.1	-2.59	-3.62	-2.77
1	4288185077	-0.84	-0.83	-0.16	-0.2	0.09	-1.17	-0.8
1	4948647091	-1.95	-2.22	-2.12	-1.76	-1.63	-2.18	-2.35
1	2823818687	-0.35	-1.93	-0.77	-2.03	-1.25	-0.73	-1.02
1	2301093293	-1.11	-3.03	-1.89	-2.56	-2.09	-2.75	-3.76
1	7263849047	0.03	-1.9	0.47	-2.07	-1.7	-1.92	-2.37
1	4424333746	-1.45	-2.65	-3.01	-0.72	-1.56	-1.95	-2.77
1	7908974610	-0.31	-1.73	-0.46	-1.56	-1.66	-1.92	-1.91
1	2561004310	-1.32	-2.75	-0.61	-1.94	-2.42	-3.37	-2.29
1	3024175298	-0.62	-1.94	-0.43	-0.73	-2.1	-1.14	-1.76
1	4101798500	-1.15	-1.58	-0.33	-1.59	-1.25	-1.89	-1.24
1	4097176578	-1.33	-2.55	-1.13	-1.45	-1.73	-1.86	-2.3
1	5827035023	1.25	-0.98	0.58	2.34	1.2	-0.31	0.25
1	5392747200	-1.73	-3.68	-1.4	-2.47	-2.68	-3.64	-3.41
1	3631311877	-0.71	-1.6	0.87	-0.19	-0.46	-0.76	-1.1
1	7454252137	-1.55	-2.7	-1.62	-1.58	-2.18	-2.81	-2.44
1	6243926672	-2.76	-4.24	-2.52	-2.56	-4.2	-3.12	-2.73
1	5742439023	-2.33	-1.22	-1.49	-1.53	-1.54	-1.07	-1.61
1	8422097196	-0.74	-1.96	-0.81	-1.11	-1.68	-1.5	-1.2
1	5351226347	0.18	-0.59	-0.65	-0.63	-0.91	-1.08	-0.47
1	11747987496	-1.8	-1.51	-1.48	-2.05	-3.91		-1.96
1	3578264172	-1.09	-1.94	-0.73	-1.23	-2.08		-2.36
1	8096160977	-0.7	-0.83	0.29	0.34	-1.32	-1.56	-1.22
1	2884284545	-1.57	-1.91	0.38	-1.16	-0.82		-2.38
1	6454444894	0.87	-1.6	-0.33	-0.75	-0.85		-1.62
1	5180191856	-0.88	-2.32	-1.17	-0.66	-1.63		-2.09
1	6842887241	0.05	-1.94	-1.4	-1.11	-2.66		-2.82
1	9501963702	-0.49	-0.84	-0.91	-0.15	0.42		-0.84
1	5672104020	0.31	0.09	1.41	2.16	-1.27		1.21
1	5888463261	-0.09	-1.93	-0.56	-0.7	-1.25		-2.33
1	3764272367	-1.77	-1.95	-0.37	-0.75			-1.63
1	-5.29241e+08	-0.35	-1.21	-0.17	0.7	0.33		-0.1
1	5599319358	0	-1.46	-0.49	-0.24	-1.65		-1.59
1	5589768474	-0.53	-2.95	-1.17	-1.54	-2.04		-1.58
1	4684293245	-0.09	-0.78	-1.4	-0.3	-1.1		-0.84
1	4188670355	-1.36	-2.69	-1.22	-1.23	-2.66		-2.84
1	1062222966	-1.15	-2.45	-0.81	-0.95	-0.46		-2.75
1	16838491013	-1.23	-0.73	0.29	-2.15	-0.86		-1.62
1	2750588086	-1.75	-3.38	-1.79	-2.24	-0.86		-3.61
1	5914495134	-0.49	-1.14	-0.51	-0.64	-0.36		-1.18
1	5236778660	-0.4	-1.16	-0.15	-1.16	-1.27		-1.16
1	4964035747	-0.84	-0.79		0.03	-1.25		-1.59
1	3037652949	0.84	-2.03	-0.51	-0.64	-2.12		-1.57
1	2460092294	-0.88	-1.22	-1.21	-0.24	-1.68	-1.32	-1.59
1	8720006930	-0.77	-2.19	-1.66	-1.12	-0.28		-2.41
1	3308575437	-0.15	-2.31	-0.42	-2.47	-1.19	-2.56	-2.27
1	13891615152	-0.18		-0.88	-1.5	-0.53
1	2640873363	0.12	-2.28	0.08	-1.16	-1.73	-1.71	-1.99
1	4146072242	-2.3		-2.67	-2.47	-2.61		-3.19
1	2257022669	-1.37	-2.28	-2.51	-0.2	0.32	-2.22	-1.99
1	2300760078	0	-2.63	-0.46	-1.61	-2.1	-2.79	-1.63
1	5908669731	-1.85	-0.29	1.06	1.46	-0.33	0.39	-0.18
1	10192935779	-1.04	-2.28	-0.6	-1.63	-1.27	-2.83	-1.99
1	7158006666	-1.06	-2.6	0.03	-0.19	-0.8	-1.71	-2.23
1	4.64237e+08	0.56	-2.18	-2.07	-1.42	-2.85	-2.6	-3.17
1	5411879566	-2.34	-3.09	-1.94	-0.67	-3	-2.55	-2.35
1	7610667746	-0.34		-0.55	-1.61	-2.53
1	3678650857	-0.49	-1.92	-0.64	-1.65	-2.62	-2.59	-1.99
1	7184440376	-0.53	-2.18	-1.12	-1.98	-1.84	-2.07	-2.31
1	4814491109	-1.85	-2.66	-2.05	-2.85	-2.32	-2.73	-3.03
1	4685903548	-1.41	-1.59	-0.33	-0.73	-2.51	-2.01	-1.25
1	5823733300	-0.97	-1.95	-0.25	-0.24	-1.44	-1.12	-0.85
1	3692104005	0.63	-0.92	-0.08	0.55	-0.05	-1.08	-0.32
1	4482489302	-0.97		-0.25	-0.68	-0.77	-1.5	-0.61
1	3924351942	-0.62	-0.59	0.15	1.04	1.63	-0.17	0.58
1	10138880925	-0.34	-1.51	-0.51	-0.58	-1.54	-2.34	-0.77
1	2019219741	-2.16		-4.11	-3.71	-3.52
1	6468325976	-1.55	-0.62	0.34	0.22	0.05	-0.19	-0.02
1	7877471608	-0.79	-2.99	-1.09	-1.21	-1.59	-2.65	-2.37
1	4960411629	-1.45	-3.42	-0.42	-0.15	-1.19	-0.93	-2.22
1	7254469539	-1.2	-3.4	-2.11	-1.42	-2.62	-3.23	-3.4
1	3666845789	-0.35	-2.94	-0.69	-2.43	-1.2	-3.04	-2.68
1	7392834153	-0.65	-0.82		0.19	0.03	-0.72	-0.43
1	9976818552	-0.68	-3.02	-1.4	-1.7	-2.09	-3.58	-2.83
1	2292468520	-2.51	-2.61	-3.05	-2.56	-3.04	-3.64	-2.78
1	2278018267	-0.79	-2.61	-1.68	-1.56	-2.64	-2.28	-3.69
1	7451770976	-0.44	0.32	0.58	0.55	0.47	0	-0.47
1	12333071592	-0.68	-1.57	-0.42	0.63	-1.77	-2.61	-1.24
1	7770798767	-0.31	-2.9	-0.55	-1.16		-1.95	-1.98
1	6610932200	-1.18	-3.43	-2.33	-1.68		-2.75	-3.6
1	3046160713	-1.55	-1.52	-0.11	-1.63		-1.63	-2.03
1	5267639998	-1.48	-1.84	-1.23	-2.12		-0.72	-1.21
1	2951854633	1.05	-1.54	-0.11	-0.23		-1.11	-1.59
1	8037012077	-0.93	-3.58	-2.07	-3.03		-1.95	-2.38
1	2224638479	-2.71	-2.67	-3.09	-3.06		-2.21	-2.41
1	5062784289	-0.53		-0.45	-1.54		-1.54
1	3073370123	0.65	-1.54	-1.33	-1.63		-1.11	-1.2
1	5465606590	0.28	-1.35	-1.79	-1.09		-1.69	-2.41
1	2936314549	-0.59	-0.98	-0.11	-0.23			-0.68
1	6104198767	-0.09	-2.26		-1.12		-1.89	-1.68
1	5589317430	-2.3	-2.64	0.3	-0.75		-1.07	-2.36

## Sheet: Anthropometry_Dec_Feb_Jun_Aug
irs_ran_subgroup	Season	laz_0	laz_18	laz_3	laz_6	laz_9	laz_12	laz_15	waz_0
3	Jun-Aug	0.38	-4.49	-0.69	-1.7	-2.57	-4.87	-3.95	-0.27
3	Dec-Feb	2.61	-0.04	1.9	1.2	1.43	0.22	0.01	1.17
3	Dec-Feb	-1.87	-3.18	-2.56	-2.41	-2.89	-0.69	-2.67	-1.35
1	Dec-Feb	0.28	-2.53	-1.21	-1.12	-0.4	-2.28	-1.62	-1.18
1	Dec-Feb	-0.84	-2.9	-0.06	-0.9	-1.84	-2.36	-2.93	-0.82
1	Dec-Feb	-0.22	-0.74	0.08	-0.18	-0.25	-0.65	0.02	-1.17
3	Dec-Feb	-0.09	-2.15	0.43	-0.56	-0.44	-2.23	-2.24	-0.12
3	Dec-Feb	-1.45	-2.88	-0.11	-1.68	-1.27	-1.11	-1.13	-1.48
3	Dec-Feb	-0.04	-2.14	-0.62	-1.04	-1.31	-2.4	-1.92	0.44
1	Dec-Feb	-0.47	-0.42	-0.2	-0.57	-1.31	-0.29	-0.29	-0.43
3	Dec-Feb	-2.57	-3.83	-1.64	-2.43	-3.4	-3.04	-2.97	-2.75
3	Dec-Feb	-1.86	-1.15	-1.62	-0.72	-2.18	-1.75	-1.21	-0.78
1	Dec-Feb	-3.02	-2.46	-3.8	-4.64	-3.66	-3.82	-2.82	-2.31
1	Dec-Feb	-2.17	-2.88	-0.51	0.19	-1.7	-0.65	-1.96	-0.23
1	Dec-Feb	-0.31	-2.48	-0.8	-1.14	-1.25	-2.78	-3.56	0.28
1	Dec-Feb	-0.4	-1.4	1.36	-1.63	-1.04	0.16	-1.99	-0.21
3	Dec-Feb	-0.56	-2.76	-1.93	-2.24	-0.36	-1.51	-3.14	-1.57
1	Dec-Feb	0.28	-2.38	-0.33	-1.08	-1.2	-2.64	-1.93	-0.44
1	Dec-Feb	-1.2	-2.45	-1.53	-1.09	-1.79	-1.48	-2.66	-0.53
3	Dec-Feb	0.37	-1.71	0.78	-0.99	-0.36	0.47	-1.2	0.47
3	Dec-Feb	-1.24	-3.79	-1.17	-2.87	-2.88	-2.26	-3.04	-1.13
3	Dec-Feb	-1.32	-3.84	-2.02	-3.01	-3.04	-2.78	-2.78	-0.97
1	Dec-Feb	-1.24	-3.38	-0.37	-2.38	-3.27	-4.58	-3.75	-0.14
1	Dec-Feb	-1.59	-2.91	-1.24	-1.59	-0.83	-1.51	-2.49	-1.06
3	Dec-Feb	0.18	-1.72	-1.17	-0.63	-1.32	-1.11	-0.85	-1.03
1	Dec-Feb	-0.62	-2.74	-2.16	-2.36	-0.82	-3.44	-3.05	-2.42
3	Dec-Feb	-3.03	-2.76	-2.96	-2.05	-2.38	-3.62	-4.34	-1.89
3	Dec-Feb	-0.44	-1.68	-1.13	-0.63	-1.2	-1.08	-1.31	-0.84
1	Dec-Feb	-0.26	-3.22	-1.03	-1.05	-0.78	-1.51	-2.3	-1.44
1	Dec-Feb	0.14	-1.75	0.38	-0.2	0.09	-2.78	-1.58	-0.23
3	Dec-Feb	-2.58	-3.76	-2.93	-2.91	-2.1	-1.92	-3.44	-2.87
3	Dec-Feb	-1.57	-3.43	-1.87	-3.36	-2.51	-3.08	-3.08	-0.66
1	Dec-Feb	-1.67	-2.81	-3.4	-3.8	-2.96	-2.6	-2.99	-1.65
1	Dec-Feb	-0.4	-2.31	-1.53	-1.68	-2.7	-1.96	-3.11	0.08
3	Dec-Feb	-0.26	-1.16	-0.29	0.18	-0.83	-0.31	-0.85	-1.3
1	Dec-Feb	-0.14	-2.12	-0.55	-0.64	-1.29	-1.15	-2.82	-1.96
1	Dec-Feb	-0.64	-0.93	-0.42	-0.1	0.48	-0.29	0.06	-0.7
3	Dec-Feb	-0.44	-2.43	-1.74	-1.54	-0.8	-3.04	-3.04	-1.41
3	Dec-Feb	0.18	-1.79	0.7	0.2	-0.76	0.06	-1.59	0.06
1	Dec-Feb	0.82	-2.07	-1.04	-0.74	-1.7	-1.09	-2.48	-0.03
3	Dec-Feb	-0.26	-2.02	0.15	-1.61	-0.02	-1.72	-2.71	-0.56
1	Dec-Feb	-0.71	-0.83	0.18	-1.74	-3.34	-2.68	-1.61	-2.3
3	Dec-Feb	0.8	-1.64	0.26	-1.92	0.05	-2.64	-2.3	-1.65
1	Dec-Feb	0.98	-0.75	0.39	0.13	-0.04	0.01	-1.17	-0.21
1	Dec-Feb	-1.15	-2.83	-1.97	-1.17	-2.84	-2.32	-3.44	-1.07
3	Dec-Feb	0	-0.51	-0.51	-1.11	0.05	-0.23	-0.8	-3.06
1	Dec-Feb	-0.49	-2.32	-1	-1.19	-1.7	-1.5	-2.34	-0.95
3	Dec-Feb	1.97	-1.42	-0.61	-0.17	0	-0.4	-0.97	0.01
3	Dec-Feb	1.43	-0.59	1.36	-1.02	-0.34	1.04	-1.17	0.87
3	Dec-Feb	0.4	-2.44	0.16	-1.68	-1.75	-2.42	-3.58	0.52
3	Dec-Feb	-0.4	-1.74	0.03	-2.02	-0.76	-2.33	-1.55	0.27
1	Dec-Feb	-0.88	-1.3	-0.05	-1.17	-1.27	-1.45	-1.62	-0.37
3	Dec-Feb	-0.03	-1.33	0.56	0.17	-0.3	-0.2	-1.14	-0.83
1	Dec-Feb	-0.73	-2.09	-1.49	-2.05	-2.57	-2.78	-2.76	-1.07
3	Dec-Feb	-0.49	-2.34	-1.09	-2.52	-0.97	-3.23	-1.99	-0.95
3	Dec-Feb	-1.06	-0.86	-0.53	-1.81	-1.66	-1.51	-2.7	-1.3
1	Dec-Feb	-1.4	-2.01	-0.51	-1.11	-0.78	-2.34	-1.96	-2.42
1	Dec-Feb	-0.17	-1.16	-1.57	-0.61	-0.35	-1.06	-1.55	0.43
1	Dec-Feb	0.1	-1.75	-0.11	-0.23	-0.9	-1.11	-0.8	0.32
3	Dec-Feb	-0.68	-1.74	-0.37	-1.51	-2.09	-2.23	-1.92	-1.63
1	Dec-Feb	-2.69	-2.65	-2.4	-2.91	-2.68	-2.36	-2.21	-2.22
3	Dec-Feb	-1.39	-3.76	-3.01	-3.01	-2.52	-2.36	-3.56	-1.75
3	Dec-Feb	-2.49	-2.38	-2.16	-2.62	-0.82	-2.28	-2.25	-4.21
3	Dec-Feb	0.74	-3.23	-0.55	-2.71	-3.48	-3.09	-2.37	1.03
3	Dec-Feb	-0.09	-1.02	0.18	-0.7	-0.42	-0.15	-1.42	0.6
3	Dec-Feb	-1.62	-2.32	-0.35	-0.23	-1.27	-1.12	-1.59	-0.2
1	Dec-Feb	-1.06	-3.11	-1.64	-2.03	-2.79	-1.9	-3.07	-2.23
1	Dec-Feb	-1.15	-2.07	-0.77	-1.59	-2.12	-1.51	-1.93	-1.16
1	Dec-Feb	-0.67	-1.3	0.18	-0.66	-1.13	-1.84	-1.25	-0.35
3	Dec-Feb	-1.09	-2.13	-1.4	-2	-2.31	-0.31	-2.33	-1.22
1	Dec-Feb	-1.32	-2.39	-0.13	-2.38	-1.25	-1.5	-1.55	-0.83
1	Dec-Feb	-0.53	-1.74	-0.61	-0.61	-0.44	-1.84	-1.44	-0.76
1	Dec-Feb	-1.87	-3.02	0.46	-0.66	-1.63	-2.71	-2.46	-1.49
3	Dec-Feb	-1.06	-1.55	-1.13	-0.47	0.47	-1.08	-0.83	-1.92
3	Dec-Feb	-0.03	-1.97	-0.22	-0.77	-0.62	-1.54	-0.43	0.15
1	Dec-Feb	-1.82	-1.83	-0.13	-1.56	-1.79	-1.56	-1.13	-1.54
1	Dec-Feb	0.43	-1.36	0.92	0.27	-0.8	-0.25	-0.39	0.28
3	Dec-Feb	-2.18	-3.92	-1.62	-1.19	-1.75	-3.14	-4.44	-1.35
1	Dec-Feb	0.09	-1.3	0.22	0.39	0.1	-2.47	-0.86	-0.14
1	Dec-Feb	-1.63	-2	-0.69	-1.54	-1.21	-1.79	-2.24	-3.55
3	Dec-Feb	-0.15	-1.6	0.38	-0.18	-0.34	-1.5	-1.57	0.19
1	Dec-Feb	-0.62	-2.02	-0.33	-1.01	-1.68	-1.53	-1.94	2.35
3	Dec-Feb	0.03	-3.06	-0.51	-1.06	-1.64	-1.04	-2.1	-0.19
3	Dec-Feb	1.07	-1.96	1.26	1.58	-0.74	-0.38	-1.17	0.58
3	Dec-Feb	-1.2	-2.71	-0.6	-1.58	-1.68	-3.19	-2.76	0.21
3	Dec-Feb	-0.44	-1.26	-0.61	-0.12	-0.85	-0.75	-1.25	0.34
1	Dec-Feb	0.07	-0.98	-0.15	-0.68	-0.83	0	-0.86	-1.05
1	Dec-Feb	0.09	-0.19	0.39	1.19	0.09	0.01	-0.07	-0.71
3	Dec-Feb	-1.1	-0.49	-0.57	0.3	0.51	-0.76	-1.72	-2.55
3	Dec-Feb	-1.06	-4.31	-1.49	0.27	-2.79	-2.34	-3.95	-0.23
3	Dec-Feb	-3.38	-1.51	-2.07	-1.16	-1.71	-2.79	-1.39	-1.76
1	Dec-Feb	-1.6	-1.8	-2.02	-0.67	-1.7	-1.93	-1.58	-1.64
1	Dec-Feb	-1.33	-2.25	-1.39	-2.41	-2.15	-2.64	-2.93	-0.11
3	Dec-Feb	-0.49	-3.4	-0.82	-1.48	-1.31	-1.98	-3.24	-0.78
3	Dec-Feb	-1.22	-3.32	-1.87	-2.27	-1.27	-1.92	-2.6	-2.52
1	Dec-Feb	-0.4	-2.62	-0.42	-2.33	-1.1	-1.46	-1.94	-0.5
3	Dec-Feb	0.18	-1.51	0.43	-1.13	-0.36	-1.14	-2.49	-0.96
1	Dec-Feb	-0.74	-1.92	-0.82	-1.48	-1.73	-2.39	-2.16	-1.03
1	Dec-Feb	-0.12	-2.26	-1.94	-0.74	-1.21	-0.94	-2.74	-0.45
1	Dec-Feb	0.27	-0.88	1.18	0.2	0	-1.5	-0.02	0.5
1	Dec-Feb	0.01	-2.51	0.82	-0.17	0.28	0.09	-1.19	-0.26
1	Dec-Feb	-0.71	-1.31	-1.09	-1.5	-0.35	-1.06	-0.82	-0.9
3	Dec-Feb	-1.36	-2.53	-0.33	-2.52	-2.62	-2.76	-2.76	0.22
3	Dec-Feb	-3.27	-2.28	-2.07	-0.69	-1.71	-1.53	-1.99	-2.41
1	Dec-Feb	-0.74	-1.71	-1.4	-0.59	-1.19	-1.46	-1.94	-1.36
3	Dec-Feb	-1.13	-1.49	-0.91	-1.09	-1.64	-1.04	-1.58	-3.13
1	Dec-Feb	-1.85	-3.32	0.15	-0.59	-1.93	-3.86	-2.71	-0.79
1	Dec-Feb	0.34	-4.08	-0.87	-1.51	-2.29	-2.82	-3.44	0.6
3	Dec-Feb	-2.2	-2.25	-1.17	-1.1	-2.04	-1.87	-1.28	-0.2
3	Dec-Feb	-2.6	-3.35	-2.79	-2.89	-3.07	-3.65	-3.26	-2
1	Dec-Feb	-0.44	-2.92	-1.17	-1.1	-0.8	-0.7	-2.02	-0.63
3	Dec-Feb	-0.4	-1.48	0.87	-1.63	-0.82	-3.14	-1.98	0
3	Dec-Feb	-0.71	-1.19	-0.41	-1.05	-1.18	-0.67	-1.54	-0.21
1	Dec-Feb	-0.62	-1.87	0.26	-1.1	-1.21	-1.09	-1.58	0.96
1	Dec-Feb	-0.28	-1.36	-0.33	-1.56	-1.73	-1.12	-1.2	-0.65
1	Dec-Feb	-1.36	-3.43	-1.8	-2.42	-1.73	-2.39	-2.41	-1.44
1	Dec-Feb	-1.02	-2.24	-1.31	-1.68	-2.58	-1.54	-2.81	-0.69
1	Dec-Feb	-1.77	-2.54	-3.08	-1.98	-1.63	-2.65	-3.33	-0.72
3	Dec-Feb	-1.29	-2.65	-0.64	-2.1	-1.71	-3.19	-2.37	-0.73
3	Dec-Feb	0.18	-2.94	0.17	-0.64	0.03	-1.87	-2.25	-0.55
3	Dec-Feb	-0.62	-1.87	-0.57	-1.56	-1.16	-1.93	-1.92	-1.55
1	Dec-Feb	-1.68	-2.91	-1.97	-1.47	-2.82	-2.71	-2.64	-0.89
3	Dec-Feb	0.71	-2.24	-0.17	0.53	-2.03	-1.86	-1.93	0.14
1	Dec-Feb	-1.45	-3.35	-2.15	-3.38	-2.94	-3.58	-3.96	-2.55
1	Dec-Feb	-0.74	-2.28	-0.9	-1.8	-1.27	-1.95	-1.99	-0.23
3	Dec-Feb	0.31	-0.72	0.57	0.34	0.07	-0.68	-0.01	1.05
1	Dec-Feb	1.07	-1.58	0.7	-0.7	-0.08	-0.34	-0.5	-0.58
1	Dec-Feb	-0.78	-1.9	-1.49	-2.45	-1.25	-1.93	-1.54	-0.96
1	Dec-Feb	-1.51	-2.26	-0.69	-1.56	-0.82	-1.89	-1.77	-0.89
3	Dec-Feb	0.22	-1.5	-0.96	-0.64	-1.21	-1.27	-1.17	-0.19
3	Dec-Feb	-2.42	-2.65	-1.98	-2.12	-1.7	-2.78	-2.77	-0.98
1	Dec-Feb	0.12	-1.25	0.52	-0.18	-1.21	-1.9	-2.36	0.35
3	Dec-Feb	-1.89	-4.11	-2.38	-2.19	-2.1	-2.75	-3.54	-0.59
3	Dec-Feb	-0.49	-1.87	-1.05	-0.66	-1.16	-1.12	-1.55	-0.82
1	Dec-Feb	-0.3	-1.9	-0.69	-0.66	-2.88	-1.81	-1.21	-0.02
1	Dec-Feb	-0.11	-1.18	-0.18	-1.04	-2.62	-1.12	-2.31	-1.19
3	Dec-Feb	-1.18	-3.8	-1.94	-2.49	-3.45	-3.17	-3.94	0.41
1	Dec-Feb	-1.33	-2.59	-1.17	-2.18	-2.36	-2.25	-1.93	-1.2
1	Dec-Feb	2.13	-0.87	0.3	0.53	-0.36	-1.08	-0.83	-0.05
3	Dec-Feb	-1.29	-3.29	-1.39	0.32	-2.1	-1.9	-2.36	-2.7
1	Dec-Feb	-0.95	-2.49	-1.33	-1.95	-1.73	-1.96	-3.58	-0.06
3	Dec-Feb	0.08	-1.87	0.26	1.14	-1.9	-1.47	-1.2	-0.89
3	Dec-Feb	-1.64	-3.54	-1.85	-1.53	-2.98	-3.58	-3.33	-0.8
1	Dec-Feb	-0.97	-2.23	-2.52	-3.27	-0.76	-2.51	-1.2	-0.98
3	Dec-Feb	-0.66	-4.13	-2.07	-2.56	-2.59	-3.64	-3.66	-1.41
1	Dec-Feb	0	-1.59	-0.97	-1.17	-0.85	-1.53	-1.34	-0.83
3	Dec-Feb	0.09	-1.92	-0.25	-1.98	-0.38	-1.68	-1.87	-0.29
3	Dec-Feb	-1.59	-2.54	-1.17	-2.6	-2.89	-1.5	-1.96	-0.52
1	Dec-Feb	-0.74	-2.63	-1	-1.11	-0.92	-1.92	-2.37	-0.64
1	Dec-Feb	-0.84	-3.01	-1.83	-1.14	-2.14	-2.27	-2.77	-1.3
3	Dec-Feb	-0.22	-2.26	-2.47	-2.05	-1.68	-2.34	-3.15	-1.13
1	Dec-Feb	-0.03	-1.86	-0.73	0.81	0.15	-1.46	-1.54	0.03
3	Dec-Feb	-0.98	-1.49	0.71	-0.59	-0.43	-0.2	-0.35	1.11
1	Dec-Feb	-0.93	-4.19	-3.45	-2.99	-1.7	-2.75	-3.18	-1.67
1	Dec-Feb	0.45	-0.21	-0.91	0.24	-0.04	0.34	-0.06	-0.19
1	Dec-Feb	-0.49	-1.19	-0.69	-1.55	-0.72	-1.14	-1.09	-0.95
3	Dec-Feb	0.19	-1.03	-0.23	-1.14	-0.34	-1.51	-0.69	0.01
3	Dec-Feb	-1.96	-1.59	-1.72	-1.63	-1.89	-1.4	-1.93	-2.12
1	Dec-Feb	-2.18	-1.54	-3.01	-3.16	-1.64	-2.36	-1.94	-1.24
1	Dec-Feb	-0.26	-2.23	-0.13	0.6	-0.76	-0.67	-1.52	0.08
3	Dec-Feb	-1.23	-2.28	-1.27	-0.23	-0.82	-1.95	-1.59	-0.49
1	Jun-Aug	-0.88	-1.22	-1.21	-0.24	-1.68	-1.32	-1.59	0.14
1	Jun-Aug	-0.15	-2.31	-0.42	-2.47	-1.19	-2.56	-2.27	0.9
3	Jun-Aug	-1.04	-3.4	-1.13	-1.82	-1.73	-2.79	-2.99	-0.74
1	Jun-Aug	0.12	-2.28	0.08	-1.16	-1.73	-1.71	-1.99	-2.29
3	Jun-Aug	0.65	-2.28	-0.21	-1.16	-2.18	-2.31	-2.38	-1.11
1	Jun-Aug	-1.37	-2.28	-2.51	-0.2	0.32	-2.22	-1.99	-0.8
3	Jun-Aug	0.14	-1.25	-2.11	-1.56	-1.29	-1.96	-2.01	-0.71
1	Jun-Aug	0	-2.63	-0.46	-1.61	-2.1	-2.79	-1.63	0.45
3	Jun-Aug	-0.95	-1.45	-1.66	-2.07	-1.92	-1.55	-1.96	0.03
1	Jun-Aug	-1.04	-2.28	-0.6	-1.63	-1.27	-2.83	-1.99	-0.84
3	Jun-Aug	-0.26	-0.3	0.35	0.28	-0.68	-0.6	-1.27	-0.35
1	Jun-Aug	-1.06	-2.6	0.03	-0.19	-0.8	-1.71	-2.23	0.65
1	Jun-Aug	0.56	-2.18	-2.07	-1.42	-2.85	-2.6	-3.17	0.09
3	Jun-Aug	-2.42	-3.76	-3.01	-0.04	-3.3	-3.72	-3.56	-0.5
3	Jun-Aug	-0.18	-2.32	-0.21	-0.41	-1.63	-1.68	-1.94	0.81
1	Jun-Aug	-2.34	-3.09	-1.94	-0.67	-3	-2.55	-2.35	-1.16
3	Jun-Aug	-0.11	-1.7	-0.51	-0.2	-1.23	-1.6	-3.17	-0.77
1	Jun-Aug	-0.49	-1.92	-0.64	-1.65	-2.62	-2.59	-1.99	1.03
3	Jun-Aug	0.19	-1.59	-0.51	0.76	0.13	-1.71	-1.35	0.76
3	Jun-Aug	-0.22	-2.22	-1	-1.68	-2.57	-2.49	-2.84	-0.99
1	Jun-Aug	-0.53	-2.18	-1.12	-1.98	-1.84	-2.07	-2.31	0.83
1	Jun-Aug	-1.85	-2.66	-2.05	-2.85	-2.32	-2.73	-3.03	-2.77
3	Jun-Aug	0.4	-2.33	1.01	0.32	-0.27	-1.82	-2.37	0.58
1	Jun-Aug	-1.41	-1.59	-0.33	-0.73	-2.51	-2.01	-1.25	-0.63
1	Jun-Aug	-0.97	-1.95	-0.25	-0.24	-1.44	-1.12	-0.85	-0.49
1	Jun-Aug	0.63	-0.92	-0.08	0.55	-0.05	-1.08	-0.32	0.5
3	Jun-Aug	-0.88	-0.93	-0.61	0.53	-0.78	-0.67	-0.56	0.71
1	Jun-Aug	-0.62	-0.59	0.15	1.04	1.63	-0.17	0.58	-1.12
3	Jun-Aug	-0.22	-1.22	-0.02	0.29	-0.8	-1.03	-2.01	1.22
1	Jun-Aug	-0.34	-1.51	-0.51	-0.58	-1.54	-2.34	-0.77	-0.18
3	Jun-Aug	-0.66	-2.3	-1.17	-1.68	-2.2	-1.98	-2.33	-0.52
1	Jun-Aug	-1.55	-0.62	0.34	0.22	0.05	-0.19	-0.02	-0.31
3	Jun-Aug	-0.68	-1.2	-1.4	-1.26	-0.74	-1.04	-0.84	-1.09
3	Jun-Aug	-0.09	-1.25	-1.28	0.22	-0.15	-1.39	-0.41	-0.19
1	Jun-Aug	-0.79	-2.99	-1.09	-1.21	-1.59	-2.65	-2.37	1.21
3	Jun-Aug	-1.93	-2.61	-1.21	-1.12	-1.34	-1.5	-1.6	0.5
1	Jun-Aug	-1.45	-3.42	-0.42	-0.15	-1.19	-0.93	-2.22	-0.13
1	Jun-Aug	-1.2	-3.4	-2.11	-1.42	-2.62	-3.23	-3.4	-1.92
3	Jun-Aug	0	-0.91	0.58	-0.75	-0.46	-0.28	-1.27	-0.33
3	Jun-Aug	-0.84	-2.68	-0.55	-1.14	-1.67	-2.78	-1.98	-1
3	Jun-Aug	-2.21	-1.94	-1.28	-1.59	-1.33	-2.11	-1.98	0.58
3	Jun-Aug	-1.06	-1.93	-1.24	0.22	-0.02	-1.92	-1.53	-0.17
1	Jun-Aug	-0.35	-2.94	-0.69	-2.43	-1.2	-3.04	-2.68	0.18
3	Jun-Aug	-0.84	-1.51	-1.49	-0.18	-1.7	-0.86	-0.81	-0.5
3	Jun-Aug	-0.71	-1.23	0.3	0.92	-0.35	-1.08	-1.37	-0.66
1	Jun-Aug	-0.68	-3.02	-1.4	-1.7	-2.09	-3.58	-2.83	-0.02
3	Jun-Aug	-0.44	0.1	0.15	0.16	-0.44	0.81	-0.13	0.09
1	Jun-Aug	-2.51	-2.61	-3.05	-2.56	-3.04	-3.64	-2.78	-0.25
1	Jun-Aug	-0.79	-2.61	-1.68	-1.56	-2.64	-2.28	-3.69	-0.91
3	Jun-Aug	-0.09	-1.99	-1.68	-1.56	-1.23	-1.89	-1.41	-1.12
1	Jun-Aug	-0.44	0.32	0.58	0.55	0.47	0	-0.47	-0.48
3	Jun-Aug	-0.09	-1.58	0.7	-0.24	-0.83	-0.05	-1.04	-0.66
3	Jun-Aug	-1.23	0.17	-0.65	0.25	0.45	-0.42	-0.07	0.03
1	Jun-Aug	-0.68	-1.57	-0.42	0.63	-1.77	-2.61	-1.24	0.9
